# Supplementary material for: 2-Amino-4-methyl­pyridinium trifluoro­acetate
Source: Acta Crystallogr Sect E Struct Rep Online. 2010 Mar 10;66(Pt 4):o781–2. doi: 10.1107/S1600536810008202 (PMC2984062; doi:10.1107/S1600536810008202)
Supplement: Supplementary file 1 [file e-66-0o781-sup1.cif]

##############################################################################
###                                                                        ###
###        Electronic paper (Acta Crystallographica Section E)             ###
###                                                                        ###
##############################################################################
#                                                                            #
# This CIF contains the data in a paper accepted for publication in Acta     #
# Crystallographica Section E. It conforms to the requirements of Notes      #
# for Authors for Section E, and has been peer reviewed under the auspices   #
# of the IUCr Commission on Journals.                                        #
#                                                                            #
# Full details of the Crystallographic Information File format               #
# are given in the paper "The Crystallographic Information File (CIF):       #
# a New Standard Archive File for Crystallography" by S. R. Hall, F. H.      #
# Allen and I. D. Brown [Acta Cryst. (1991), A47, 655-685].                  #
#                                                                            #
# The current version of the core CIF dictionary is obtainable from          #
# ftp://ftp.iucr.org/pub/cif_core.dic. The current version number is 2.4.    #
#                                                                            #
# Software is freely available for graphical display of the structure(s) in  #
# this CIF.  For information consult the CIF home page http://www.iucr.org/  #
# cif/home.html                                                              #
#                                                                            #
# This file may be used for bona fide research purposes within the           #
# scientific community so long as proper attribution is given to the journal # 
# article from which it was obtained.                                        #
#                                                                            #
##############################################################################
                                             
data_global
_audit_creation_method     'form.cif (version 2.0)'
_journal_data_validation_number     ?
_journal_date_recd_electronic     2010-02-19
_journal_date_accepted     2010-03-03
_journal_name_full     'Acta Crystallographica, Section E'
_journal_year     2010
_journal_volume     66
_journal_issue      4
_journal_page_first     o781
_journal_page_last     o782
_journal_paper_category     QO
_journal_coeditor_code     CI5038
_publ_contact_author_name     'Prof. Fun, Hoong-Kun'
_publ_contact_author_address
;
      X-ray Crystallography Unit
      School of Physics
      Universiti Sains Malaysia
      11800 USM, Penang
      MALAYSIA
;
_publ_contact_author_email     'hkfun@usm.my'
_publ_contact_author_fax     '604 6579150'
_publ_contact_author_phone     '604 6533652'
_publ_section_title
;
2-Amino-4-methylpyridinium trifluoroacetate
;
loop_
    _publ_author_name
    _publ_author_footnote
    _publ_author_address
    'Madhukar Hemamalini' ?
;
      X-ray Crystallography Unit
      School of Physics
      Universiti Sains Malaysia
      11800 USM, Penang
      Malaysia
;
    'Hoong-Kun Fun'
;
      Thomson Reuters ResearcherID: A-3561-2009.
;
;
      X-ray Crystallography Unit
      School of Physics
      Universiti Sains Malaysia
      11800 USM, Penang
      Malaysia
;
data_I
_audit_creation_method     SHELXL-97
_chemical_name_systematic
;
2-Amino-4-methylpyridinium trifluoroacetate
;
_chemical_name_common     ?
_chemical_formula_moiety     'C6 H9 N2 +, C2 F3 O2 -'
_chemical_formula_sum     'C8 H9 F3 N2 O2'
_chemical_formula_iupac     'C6 H9 N2 +, C2 F3 O2 -'
_chemical_formula_weight     222.17
_chemical_melting_point     ?
_symmetry_cell_setting     Triclinic
_symmetry_space_group_name_H-M     'P -1'
_symmetry_space_group_name_Hall     '-P 1'
loop_
    _symmetry_equiv_pos_as_xyz
    'x, y, z'
    '-x, -y, -z'
_cell_length_a     8.5229(2)
_cell_length_b     11.0649(3)
_cell_length_c     11.6573(3)
_cell_angle_alpha     81.2080(10)
_cell_angle_beta     72.199(2)
_cell_angle_gamma     74.6470(10)
_cell_volume     1006.26(4)
_cell_formula_units_Z     4
_cell_measurement_reflns_used     4908
_cell_measurement_theta_min     2.55
_cell_measurement_theta_max     30.03
_cell_measurement_temperature     296
_exptl_crystal_description     Plate
_exptl_crystal_colour     colourless
_exptl_crystal_size_max     0.56
_exptl_crystal_size_mid     0.19
_exptl_crystal_size_min     0.08
_exptl_crystal_density_diffrn     1.467
_exptl_crystal_density_meas     ?
_exptl_crystal_density_method     'not measured'
_exptl_crystal_F_000     456
_exptl_absorpt_coefficient_mu     0.142
_exptl_absorpt_correction_type     multi-scan
_exptl_absorpt_process_details     '(SADABS; Bruker, 2009)'
_exptl_absorpt_correction_T_min     0.9254
_exptl_absorpt_correction_T_max     0.9889
_exptl_special_details
;
 ?
;
_diffrn_ambient_temperature     296
_diffrn_radiation_type     MoK\a
_diffrn_radiation_wavelength     0.71073
_diffrn_radiation_source     'fine-focus sealed tube'
_diffrn_radiation_monochromator     graphite
_diffrn_measurement_device_type
;
Bruker SMART APEXII CCD area-detector diffractometer
;
_diffrn_measurement_method     '\f and \w scans'
_diffrn_detector_area_resol_mean     .
_diffrn_reflns_number     21533
_diffrn_reflns_av_R_equivalents     0.0284
_diffrn_reflns_av_sigmaI/netI     0.0290
_diffrn_reflns_theta_min     1.84
_diffrn_reflns_theta_max     30.00
_diffrn_reflns_theta_full     30.00
_diffrn_measured_fraction_theta_max     0.992
_diffrn_measured_fraction_theta_full     0.992
_diffrn_reflns_limit_h_min     -11
_diffrn_reflns_limit_h_max     11
_diffrn_reflns_limit_k_min     -15
_diffrn_reflns_limit_k_max     15
_diffrn_reflns_limit_l_min     -16
_diffrn_reflns_limit_l_max     16
_diffrn_standards_number     0
_diffrn_standards_interval_count     .
_diffrn_standards_interval_time     .
_diffrn_standards_decay_%     ?
_refine_special_details
;
 Refinement of F^2^ against ALL reflections.  The weighted R-factor wR and
 goodness of fit S are based on F^2^, conventional R-factors R are based
 on F, with F set to zero for negative F^2^. The threshold expression of
 F^2^ > 2\s(F^2^) is used only for calculating R-factors(gt) etc. and is
 not relevant to the choice of reflections for refinement.  R-factors based
 on F^2^ are statistically about twice as large as those based on F, and R-
 factors based on ALL data will be even larger.
;
_reflns_number_total     5803
_reflns_number_gt     3405
_reflns_threshold_expression     I>2\s(I)
_refine_ls_structure_factor_coef     Fsqd
_refine_ls_matrix_type     full
_refine_ls_R_factor_all     0.1153
_refine_ls_R_factor_gt     0.0701
_refine_ls_wR_factor_gt     0.1627
_refine_ls_wR_factor_ref     0.1866
_refine_ls_goodness_of_fit_ref     1.059
_refine_ls_restrained_S_all     1.173
_refine_ls_number_reflns     5803
_refine_ls_number_parameters     357
_refine_ls_number_restraints     114
_refine_ls_hydrogen_treatment     mixed
_refine_ls_weighting_scheme     calc
_refine_ls_weighting_details
         'calc w=1/[\s^2^(Fo^2^)+(0.0642P)^2^+0.3844P] where P=(Fo^2^+2Fc^2^)/3'
_atom_sites_solution_hydrogens     geom
_atom_sites_solution_primary     direct
_atom_sites_solution_secondary     difmap
_refine_ls_shift/su_max     0.001
_refine_ls_shift/su_mean     0.000
_refine_diff_density_max     0.251
_refine_diff_density_min     -0.259
_refine_ls_extinction_method     none
_refine_ls_extinction_coef     ?
loop_
    _atom_type_symbol
    _atom_type_description
    _atom_type_scat_dispersion_real
    _atom_type_scat_dispersion_imag
    _atom_type_scat_source
    'C' 'C' 0.0033 0.0016
                         'International Tables Vol C Tables 4.2.6.8 and 6.1.1.4'
    'H' 'H' 0.0000 0.0000
                         'International Tables Vol C Tables 4.2.6.8 and 6.1.1.4'
    'N' 'N' 0.0061 0.0033
                         'International Tables Vol C Tables 4.2.6.8 and 6.1.1.4'
    'O' 'O' 0.0106 0.0060
                         'International Tables Vol C Tables 4.2.6.8 and 6.1.1.4'
    'F' 'F' 0.0171 0.0103
                         'International Tables Vol C Tables 4.2.6.8 and 6.1.1.4'
_computing_data_collection     'APEX2 (Bruker, 2009)'
_computing_cell_refinement     'SAINT (Bruker, 2009)'
_computing_data_reduction     'SAINT (Bruker, 2009)'
_computing_structure_solution     'SHELXTL (Sheldrick, 2008)'
_computing_structure_refinement     'SHELXTL (Sheldrick, 2008)'
_computing_molecular_graphics     'SHELXTL (Sheldrick, 2008)'
_computing_publication_material
                             'SHELXTL (Sheldrick, 2008) and PLATON (Spek, 2009)'
loop_
    _atom_site_type_symbol
    _atom_site_label
    _atom_site_fract_x
    _atom_site_fract_y
    _atom_site_fract_z
    _atom_site_U_iso_or_equiv
    _atom_site_adp_type
    _atom_site_calc_flag
    _atom_site_refinement_flags
    _atom_site_occupancy
    _atom_site_disorder_assembly
    _atom_site_disorder_group
    N N1A 0.3581(3) 0.99313(18) 0.21338(18) 0.0510(5) Uani d . 1 . .
    N N2A 0.2610(3) 0.8369(2) 0.1674(2) 0.0672(6) Uani d D 1 . .
    C C1A 0.4811(3) 1.0518(2) 0.2081(2) 0.0589(6) Uani d . 1 . .
    H H1AA 0.4538 1.1237 0.2490 0.071 Uiso calc R 1 . .
    C C2A 0.6422(3) 1.0074(3) 0.1447(2) 0.0605(6) Uani d . 1 . .
    H H2AA 0.7258 1.0485 0.1412 0.073 Uiso calc R 1 . .
    C C3A 0.6831(3) 0.8980(2) 0.0835(2) 0.0553(6) Uani d . 1 . .
    C C4A 0.5572(3) 0.8401(2) 0.0901(2) 0.0548(6) Uani d . 1 . .
    H H4AA 0.5829 0.7678 0.0500 0.066 Uiso calc R 1 . .
    C C5A 0.3900(3) 0.8882(2) 0.1564(2) 0.0500(6) Uani d . 1 . .
    C C6A 0.8627(4) 0.8466(3) 0.0138(3) 0.0779(8) Uani d . 1 . .
    H H6AA 0.8721 0.7662 -0.0125 0.117 Uiso calc R 1 . .
    H H6AB 0.9358 0.8373 0.0645 0.117 Uiso calc R 1 . .
    H H6AC 0.8951 0.9033 -0.0554 0.117 Uiso calc R 1 . .
    N N1B 0.2268(3) 0.49192(19) 0.32553(19) 0.0529(5) Uani d . 1 . .
    N N2B 0.1215(4) 0.3395(2) 0.2805(2) 0.0708(7) Uani d D 1 . .
    C C1B 0.2776(3) 0.5451(3) 0.4013(2) 0.0600(7) Uani d . 1 . .
    H H1BB 0.309(4) 0.622(3) 0.367(3) 0.072(8) Uiso d . 1 . .
    C C2B 0.2732(3) 0.4938(3) 0.5135(3) 0.0634(7) Uani d . 1 . .
    H H2BA 0.3074 0.5315 0.5648 0.076 Uiso calc R 1 . .
    C C3B 0.2162(3) 0.3817(3) 0.5533(2) 0.0612(6) Uani d . 1 . .
    C C4B 0.1643(3) 0.3302(2) 0.4769(2) 0.0581(6) Uani d . 1 . .
    H H4BA 0.1248 0.2572 0.5027 0.070 Uiso calc R 1 . .
    C C5B 0.1695(3) 0.3855(2) 0.3598(2) 0.0508(6) Uani d . 1 . .
    C C6B 0.2136(6) 0.3216(4) 0.6779(3) 0.0997(12) Uani d . 1 . .
    H H6BA 0.1825 0.2426 0.6877 0.149 Uiso calc R 1 . .
    H H6BB 0.1326 0.3759 0.7365 0.149 Uiso calc R 1 . .
    H H6BC 0.3240 0.3079 0.6894 0.149 Uiso calc R 1 . .
    F F1A 0.7612(16) 0.1532(10) 0.5327(7) 0.084(2) Uani d PDU 0.50(3) A 1
    F F2A 0.6477(14) 0.1650(13) 0.3757(10) 0.102(3) Uani d PDU 0.50(3) A 1
    F F3A 0.6788(15) 0.0165(9) 0.5069(8) 0.093(3) Uani d PDU 0.50(3) A 1
    F F1C 0.7539(17) 0.1841(16) 0.5129(13) 0.110(4) Uani d PDU 0.50(3) A 2
    F F2C 0.6745(18) 0.2046(15) 0.3790(11) 0.122(4) Uani d PDU 0.50(3) A 2
    F F3C 0.6439(18) 0.0349(13) 0.4851(15) 0.117(4) Uani d PDU 0.50(3) A 2
    O O1A 0.9324(3) -0.0511(2) 0.3165(2) 0.0937(7) Uani d . 1 . .
    O O2A 1.0382(2) 0.10073(17) 0.34606(19) 0.0712(6) Uani d . 1 . .
    C C7A 0.9242(3) 0.0450(2) 0.3593(2) 0.0562(6) Uani d . 1 A .
    C C8A 0.7515(3) 0.1063(3) 0.4389(2) 0.0636(7) Uani d D 1 . .
    F F1B 0.4287(6) 0.6567(4) 0.8679(3) 0.0917(13) Uani d PDU 0.756(9) B 1
    F F2B 0.1802(5) 0.6740(7) 0.8575(4) 0.136(2) Uani d PDU 0.756(9) B 1
    F F3B 0.3737(6) 0.5082(4) 0.8111(4) 0.1062(14) Uani d PDU 0.756(9) B 1
    F F1D 0.310(2) 0.7120(8) 0.8858(9) 0.101(4) Uani d PDU 0.244(9) B 2
    F F2D 0.1842(14) 0.6008(13) 0.8405(11) 0.094(4) Uani d PDU 0.244(9) B 2
    F F3D 0.4324(15) 0.5237(15) 0.8247(14) 0.122(5) Uani d PDU 0.244(9) B 2
    O O1B 0.2191(3) 0.4371(2) 1.03426(19) 0.0899(7) Uani d . 1 . .
    O O2B 0.2503(3) 0.60549(17) 1.09745(16) 0.0786(6) Uani d . 1 . .
    C C7B 0.2531(3) 0.5397(2) 1.0201(2) 0.0566(6) Uani d . 1 B .
    C C8B 0.3048(3) 0.5954(3) 0.8898(2) 0.0649(7) Uani d D 1 . .
    H H1NA 0.252(4) 1.022(2) 0.257(2) 0.057(7) Uiso d . 1 . .
    H H2NA 0.161(3) 0.869(2) 0.209(2) 0.062(8) Uiso d D 1 . .
    H H3NA 0.276(4) 0.775(2) 0.127(2) 0.077(9) Uiso d D 1 . .
    H H1NB 0.238(3) 0.524(2) 0.251(3) 0.058(7) Uiso d . 1 . .
    H H2NB 0.146(4) 0.368(3) 0.2065(19) 0.079(10) Uiso d D 1 . .
    H H3NB 0.078(3) 0.278(2) 0.301(3) 0.070(9) Uiso d D 1 . .
loop_
    _atom_site_aniso_label
    _atom_site_aniso_U_11
    _atom_site_aniso_U_22
    _atom_site_aniso_U_33
    _atom_site_aniso_U_12
    _atom_site_aniso_U_13
    _atom_site_aniso_U_23
    N1A 0.0562(13) 0.0494(11) 0.0466(11) -0.0169(9) -0.0063(10) -0.0099(8)
    N2A 0.0761(17) 0.0585(14) 0.0704(15) -0.0299(13) -0.0057(13) -0.0204(12)
    C1A 0.0699(17) 0.0555(14) 0.0587(15) -0.0232(13) -0.0167(13) -0.0136(11)
    C2A 0.0599(16) 0.0667(16) 0.0606(15) -0.0210(13) -0.0189(13) -0.0064(12)
    C3A 0.0599(15) 0.0566(14) 0.0451(13) -0.0056(12) -0.0168(11) -0.0005(10)
    C4A 0.0710(16) 0.0439(12) 0.0463(13) -0.0077(11) -0.0160(12) -0.0049(10)
    C5A 0.0684(16) 0.0418(11) 0.0407(11) -0.0174(11) -0.0143(11) 0.0007(9)
    C6A 0.0636(18) 0.084(2) 0.076(2) -0.0031(15) -0.0145(15) -0.0103(16)
    N1B 0.0631(13) 0.0487(11) 0.0455(11) -0.0230(10) -0.0047(10) -0.0029(9)
    N2B 0.0989(19) 0.0645(15) 0.0620(15) -0.0456(14) -0.0189(14) -0.0039(12)
    C1B 0.0676(17) 0.0579(15) 0.0575(15) -0.0305(13) -0.0076(12) -0.0056(12)
    C2B 0.0653(16) 0.0714(17) 0.0621(16) -0.0281(14) -0.0186(13) -0.0066(13)
    C3B 0.0603(15) 0.0629(15) 0.0607(15) -0.0179(12) -0.0191(12) 0.0055(12)
    C4B 0.0627(15) 0.0490(13) 0.0619(15) -0.0228(12) -0.0122(12) 0.0048(11)
    C5B 0.0505(13) 0.0451(12) 0.0545(14) -0.0159(10) -0.0054(10) -0.0068(10)
    C6B 0.140(3) 0.101(3) 0.079(2) -0.054(2) -0.058(2) 0.0303(19)
    F1A 0.096(4) 0.091(4) 0.054(3) -0.014(3) -0.010(2) -0.012(3)
    F2A 0.083(4) 0.122(5) 0.092(4) 0.007(4) -0.037(3) -0.012(4)
    F3A 0.076(4) 0.117(4) 0.073(4) -0.038(3) 0.000(3) 0.015(3)
    F1C 0.101(5) 0.114(6) 0.127(6) -0.038(4) -0.010(4) -0.068(5)
    F2C 0.100(5) 0.125(6) 0.103(5) 0.013(4) -0.025(3) 0.023(4)
    F3C 0.080(4) 0.131(6) 0.146(7) -0.068(4) 0.001(4) -0.024(4)
    O1A 0.0789(14) 0.0947(16) 0.1201(19) -0.0387(12) -0.0099(13) -0.0498(14)
    O2A 0.0621(11) 0.0612(11) 0.0907(14) -0.0314(9) -0.0031(10) -0.0147(10)
    C7A 0.0600(15) 0.0598(14) 0.0554(14) -0.0271(12) -0.0143(12) -0.0044(11)
    C8A 0.0613(16) 0.0771(19) 0.0573(16) -0.0277(14) -0.0137(13) -0.0049(13)
    F1B 0.098(3) 0.100(2) 0.0800(17) -0.053(2) -0.0076(16) 0.0035(15)
    F2B 0.086(2) 0.174(4) 0.093(2) 0.023(3) -0.0136(18) 0.040(3)
    F3B 0.119(3) 0.130(3) 0.0665(18) -0.051(2) 0.0142(19) -0.0440(16)
    F1D 0.146(8) 0.084(5) 0.079(5) -0.052(5) -0.025(5) 0.008(4)
    F2D 0.105(6) 0.113(7) 0.084(5) -0.030(5) -0.062(5) 0.012(5)
    F3D 0.078(6) 0.148(8) 0.112(7) -0.006(5) -0.002(5) -0.010(6)
    O1B 0.140(2) 0.0703(13) 0.0708(13) -0.0528(14) -0.0189(13) -0.0111(10)
    O2B 0.1372(19) 0.0565(11) 0.0532(11) -0.0412(12) -0.0259(11) -0.0054(8)
    C7B 0.0670(16) 0.0506(13) 0.0537(14) -0.0165(12) -0.0137(12) -0.0094(11)
    C8B 0.0657(18) 0.0713(18) 0.0547(15) -0.0147(15) -0.0106(13) -0.0108(13)
_geom_special_details
;
 All s.u.'s (except the s.u. in the dihedral angle between two l.s. planes)
 are estimated using the full covariance matrix.  The cell s.u.'s are taken
 into account individually in the estimation of s.u.'s in distances, angles
 and torsion angles; correlations between s.u.'s in cell parameters are only
 used when they are defined by crystal symmetry.  An approximate (isotropic)
 treatment of cell s.u.'s is used for estimating s.u.'s involving l.s. planes.
;
loop_
    _geom_bond_atom_site_label_1
    _geom_bond_atom_site_label_2
    _geom_bond_site_symmetry_2
    _geom_bond_distance
    _geom_bond_publ_flag
    N1A C5A . 1.350(3) ?
    N1A C1A . 1.354(3) ?
    N1A H1NA . 0.89(3) ?
    N2A C5A . 1.330(3) ?
    N2A H2NA . 0.855(18) ?
    N2A H3NA . 0.850(19) ?
    C1A C2A . 1.344(4) ?
    C1A H1AA . 0.93 ?
    C2A C3A . 1.408(4) ?
    C2A H2AA . 0.93 ?
    C3A C4A . 1.366(3) ?
    C3A C6A . 1.499(4) ?
    C4A C5A . 1.401(3) ?
    C4A H4AA . 0.93 ?
    C6A H6AA . 0.96 ?
    C6A H6AB . 0.96 ?
    C6A H6AC . 0.96 ?
    N1B C5B . 1.351(3) ?
    N1B C1B . 1.356(3) ?
    N1B H1NB . 0.88(3) ?
    N2B C5B . 1.329(3) ?
    N2B H2NB . 0.854(19) ?
    N2B H3NB . 0.830(19) ?
    C1B C2B . 1.338(4) ?
    C1B H1BB . 0.95(3) ?
    C2B C3B . 1.412(4) ?
    C2B H2BA . 0.93 ?
    C3B C4B . 1.356(4) ?
    C3B C6B . 1.499(4) ?
    C4B C5B . 1.401(3) ?
    C4B H4BA . 0.93 ?
    C6B H6BA . 0.96 ?
    C6B H6BB . 0.96 ?
    C6B H6BC . 0.96 ?
    F1A C8A . 1.314(6) ?
    F2A C8A . 1.301(6) ?
    F3A C8A . 1.336(6) ?
    F1C C8A . 1.316(6) ?
    F2C C8A . 1.331(6) ?
    F3C C8A . 1.306(6) ?
    O1A C7A . 1.219(3) ?
    O2A C7A . 1.243(3) ?
    C7A C8A . 1.522(4) ?
    F1B C8B . 1.343(4) ?
    F2B C8B . 1.296(4) ?
    F3B C8B . 1.326(4) ?
    F1D C8B . 1.297(6) ?
    F2D C8B . 1.307(7) ?
    F3D C8B . 1.269(8) ?
    O1B C7B . 1.220(3) ?
    O2B C7B . 1.233(3) ?
    C7B C8B . 1.526(4) ?
loop_
    _geom_angle_atom_site_label_1
    _geom_angle_atom_site_label_2
    _geom_angle_atom_site_label_3
    _geom_angle_site_symmetry_1
    _geom_angle_site_symmetry_3
    _geom_angle
    _geom_angle_publ_flag
    C5A N1A C1A . . 122.3(2) ?
    C5A N1A H1NA . . 116.6(16) ?
    C1A N1A H1NA . . 121.0(16) ?
    C5A N2A H2NA . . 121.2(18) ?
    C5A N2A H3NA . . 119(2) ?
    H2NA N2A H3NA . . 119(3) ?
    C2A C1A N1A . . 120.9(2) ?
    C2A C1A H1AA . . 119.5 ?
    N1A C1A H1AA . . 119.5 ?
    C1A C2A C3A . . 119.3(2) ?
    C1A C2A H2AA . . 120.3 ?
    C3A C2A H2AA . . 120.3 ?
    C4A C3A C2A . . 118.9(2) ?
    C4A C3A C6A . . 121.2(2) ?
    C2A C3A C6A . . 119.9(3) ?
    C3A C4A C5A . . 120.8(2) ?
    C3A C4A H4AA . . 119.6 ?
    C5A C4A H4AA . . 119.6 ?
    N2A C5A N1A . . 117.9(2) ?
    N2A C5A C4A . . 124.3(2) ?
    N1A C5A C4A . . 117.7(2) ?
    C3A C6A H6AA . . 109.5 ?
    C3A C6A H6AB . . 109.5 ?
    H6AA C6A H6AB . . 109.5 ?
    C3A C6A H6AC . . 109.5 ?
    H6AA C6A H6AC . . 109.5 ?
    H6AB C6A H6AC . . 109.5 ?
    C5B N1B C1B . . 121.7(2) ?
    C5B N1B H1NB . . 118.8(17) ?
    C1B N1B H1NB . . 119.3(16) ?
    C5B N2B H2NB . . 120(2) ?
    C5B N2B H3NB . . 120(2) ?
    H2NB N2B H3NB . . 120(3) ?
    C2B C1B N1B . . 121.1(2) ?
    C2B C1B H1BB . . 125.9(17) ?
    N1B C1B H1BB . . 112.9(17) ?
    C1B C2B C3B . . 119.4(2) ?
    C1B C2B H2BA . . 120.3 ?
    C3B C2B H2BA . . 120.3 ?
    C4B C3B C2B . . 118.8(2) ?
    C4B C3B C6B . . 121.1(3) ?
    C2B C3B C6B . . 120.0(3) ?
    C3B C4B C5B . . 120.9(2) ?
    C3B C4B H4BA . . 119.5 ?
    C5B C4B H4BA . . 119.5 ?
    N2B C5B N1B . . 118.1(2) ?
    N2B C5B C4B . . 123.9(2) ?
    N1B C5B C4B . . 118.0(2) ?
    C3B C6B H6BA . . 109.5 ?
    C3B C6B H6BB . . 109.5 ?
    H6BA C6B H6BB . . 109.5 ?
    C3B C6B H6BC . . 109.5 ?
    H6BA C6B H6BC . . 109.5 ?
    H6BB C6B H6BC . . 109.5 ?
    O1A C7A O2A . . 128.6(3) ?
    O1A C7A C8A . . 116.2(2) ?
    O2A C7A C8A . . 115.2(2) ?
    F2A C8A F1A . . 122.3(9) ?
    F3C C8A F1C . . 114.7(11) ?
    F3C C8A F2C . . 106.7(7) ?
    F1C C8A F2C . . 88.3(16) ?
    F2A C8A F3A . . 104.7(7) ?
    F1A C8A F3A . . 93.2(7) ?
    F2A C8A C7A . . 112.1(6) ?
    F1A C8A C7A . . 112.8(6) ?
    F3A C8A C7A . . 108.9(5) ?
    O1B C7B O2B . . 128.6(3) ?
    O1B C7B C8B . . 116.2(2) ?
    O2B C7B C8B . . 115.2(2) ?
    F3D C8B F1D . . 116.9(9) ?
    F3D C8B F2D . . 103.4(9) ?
    F1D C8B F2D . . 103.7(7) ?
    F2B C8B F3B . . 108.5(4) ?
    F2B C8B F1B . . 106.5(4) ?
    F3B C8B F1B . . 101.8(3) ?
    F2B C8B C7B . . 113.0(3) ?
    F3B C8B C7B . . 112.8(3) ?
    F1B C8B C7B . . 113.5(2) ?
loop_
    _geom_torsion_atom_site_label_1
    _geom_torsion_atom_site_label_2
    _geom_torsion_atom_site_label_3
    _geom_torsion_atom_site_label_4
    _geom_torsion_site_symmetry_1
    _geom_torsion_site_symmetry_2
    _geom_torsion_site_symmetry_3
    _geom_torsion_site_symmetry_4
    _geom_torsion
    _geom_torsion_publ_flag
    C5A N1A C1A C2A . . . . 0.2(4) ?
    N1A C1A C2A C3A . . . . -0.3(4) ?
    C1A C2A C3A C4A . . . . 0.2(4) ?
    C1A C2A C3A C6A . . . . -179.2(3) ?
    C2A C3A C4A C5A . . . . 0.0(4) ?
    C6A C3A C4A C5A . . . . 179.4(2) ?
    C1A N1A C5A N2A . . . . 179.6(2) ?
    C1A N1A C5A C4A . . . . 0.0(3) ?
    C3A C4A C5A N2A . . . . -179.7(2) ?
    C3A C4A C5A N1A . . . . -0.1(3) ?
    C5B N1B C1B C2B . . . . 0.1(4) ?
    N1B C1B C2B C3B . . . . 0.6(4) ?
    C1B C2B C3B C4B . . . . -1.2(4) ?
    C1B C2B C3B C6B . . . . 178.8(3) ?
    C2B C3B C4B C5B . . . . 1.1(4) ?
    C6B C3B C4B C5B . . . . -179.0(3) ?
    C1B N1B C5B N2B . . . . 179.7(3) ?
    C1B N1B C5B C4B . . . . -0.3(4) ?
    C3B C4B C5B N2B . . . . 179.6(3) ?
    C3B C4B C5B N1B . . . . -0.3(4) ?
    O1A C7A C8A F2A . . . . -75.6(8) ?
    O2A C7A C8A F2A . . . . 103.9(8) ?
    O1A C7A C8A F3C . . . . 20.8(11) ?
    O2A C7A C8A F3C . . . . -159.7(11) ?
    O1A C7A C8A F1A . . . . 141.7(6) ?
    O2A C7A C8A F1A . . . . -38.8(6) ?
    O1A C7A C8A F1C . . . . 159.8(10) ?
    O2A C7A C8A F1C . . . . -20.6(10) ?
    O1A C7A C8A F2C . . . . -101.8(11) ?
    O2A C7A C8A F2C . . . . 77.7(11) ?
    O1A C7A C8A F3A . . . . 39.7(6) ?
    O2A C7A C8A F3A . . . . -140.8(6) ?
    O1B C7B C8B F3D . . . . -57.7(10) ?
    O2B C7B C8B F3D . . . . 122.7(10) ?
    O1B C7B C8B F2B . . . . 96.6(5) ?
    O2B C7B C8B F2B . . . . -83.0(5) ?
    O1B C7B C8B F1D . . . . 169.3(10) ?
    O2B C7B C8B F1D . . . . -10.3(10) ?
    O1B C7B C8B F2D . . . . 55.9(8) ?
    O2B C7B C8B F2D . . . . -123.7(7) ?
    O1B C7B C8B F3B . . . . -26.9(4) ?
    O2B C7B C8B F3B . . . . 153.5(3) ?
    O1B C7B C8B F1B . . . . -142.0(3) ?
    O2B C7B C8B F1B . . . . 38.4(4) ?
loop_
    _geom_hbond_atom_site_label_D
    _geom_hbond_atom_site_label_H
    _geom_hbond_atom_site_label_A
    _geom_hbond_site_symmetry_A
    _geom_hbond_distance_DH
    _geom_hbond_distance_HA
    _geom_hbond_distance_DA
    _geom_hbond_angle_DHA
    _geom_hbond_publ_flag
    N1A H1NA O2A 1_465 0.89(3) 1.85(3) 2.740(3) 173(2) yes
    N2A H2NA O1A 1_465 0.85(2) 2.02(2) 2.871(3) 176(2) yes
    N2A H3NA O2B 1_554 0.85(2) 2.04(2) 2.835(3) 156(2) yes
    N1B H1NB O2B 1_554 0.87(3) 1.86(3) 2.734(3) 175(2) yes
    N2B H2NB O1B 1_554 0.85(2) 2.01(2) 2.858(3) 176(3) yes
    N2B H3NB O2A 1_455 0.83(3) 2.04(2) 2.848(3) 164(3) yes
    C4A H4AA O1B 2_666 0.93 2.57 3.423(3) 153 yes
    C6B H6BA O1A 2_656 0.96 2.57 3.518(5) 169 yes
