# Supplementary material for: 2-Amino-4-methyl­pyridinium trifluoro­acetate
Source: Acta Crystallogr Sect E Struct Rep Online. 2010 Mar 10;66(Pt 4):o781–2. doi: 10.1107/S1600536810008202 (PMC2984062; doi:10.1107/S1600536810008202)
Supplement: Supplementary file 2 [file e-66-0o781-Isup2.hkl]

#
# h,k,l, Fc-squared, Fo-squared, sigma(Fo-squared) and status flag
#
data_I
_shelx_title ' h23am in P-1 (RT)'
_shelx_refln_list_code          4
_shelx_F_calc_maximum      120.59
_exptl_crystal_F_000       456.00
_reflns_d_resolution_high  0.7108
 
loop_
 _symmetry_equiv_pos_as_xyz
 'x, y, z'
 '-x, -y, -z'
 
_cell_length_a     8.5229
_cell_length_b    11.0649
_cell_length_c    11.6573
_cell_angle_alpha  81.208
_cell_angle_beta   72.199
_cell_angle_gamma  74.647
 
_shelx_F_squared_multiplier     1.000
 
loop_
 _refln_index_h
 _refln_index_k
 _refln_index_l
 _refln_F_squared_calc
 _refln_F_squared_meas
 _refln_F_squared_sigma
 _refln_observed_status
   1   0   0      162.93      111.76      1.60 o
   2   0   0    12605.45    12113.55     74.54 o
   3   0   0      131.19      146.28      2.11 o
   4   0   0       60.81       63.95      1.55 o
   5   0   0        4.24        6.29      0.82 o
   6   0   0       15.21       22.23      1.54 o
   7   0   0       14.67       13.46      1.58 o
   8   0   0        0.37        0.98      0.98 o
   9   0   0        1.64        1.14      1.03 o
  10   0   0        7.12        8.30      1.98 o
  11   0   0        0.08        2.26      3.86 o
 -10   1   0        0.48        2.56      2.70 o
  -9   1   0        0.31       -0.58      2.80 o
  -8   1   0        1.95        3.08      1.05 o
  -7   1   0        7.30       10.06      1.41 o
  -6   1   0        7.22        6.16      1.13 o
  -5   1   0      241.25      239.22      3.47 o
  -4   1   0      696.46      725.97      5.45 o
  -3   1   0     4961.69     5200.76     25.73 o
  -2   1   0    14541.56    14129.50     74.98 o
  -1   1   0     1215.65     1230.43      6.94 o
   0   1   0        1.26        1.87      0.25 o
   1   1   0      164.17      193.63      1.89 o
   2   1   0      142.78      182.86      2.50 o
   3   1   0      172.08      198.17      3.28 o
   4   1   0      145.57      153.78      2.48 o
   5   1   0       37.88       36.22      1.60 o
   6   1   0       39.40       50.55      1.83 o
   7   1   0      246.93      243.72      4.29 o
   8   1   0        0.15        0.34      1.10 o
   9   1   0        0.13       -0.01      1.00 o
  10   1   0        7.20        7.21      1.88 o
  11   1   0        0.07        1.76      1.60 o
 -10   2   0        0.33        3.03      1.92 o
  -9   2   0        1.93        3.12      1.31 o
  -8   2   0       10.32        5.68      1.50 o
  -7   2   0        0.20        0.26      0.85 o
  -6   2   0      115.95      120.37      3.13 o
  -5   2   0       17.24       17.60      0.89 o
  -4   2   0      184.44      166.63      1.85 o
  -3   2   0     2391.88     2511.52     13.09 o
  -2   2   0      688.19      662.29      4.29 o
  -1   2   0     2173.45     1962.72      8.99 o
   1   2   0      110.82      113.58      1.11 o
   2   2   0        0.85       -0.28      0.38 o
   3   2   0       97.24       83.43      1.63 o
   4   2   0       47.65       50.68      1.50 o
   5   2   0      252.04      244.27      3.59 o
   6   2   0       33.82       32.38      1.54 o
   7   2   0      352.57      317.27      5.02 o
   8   2   0        0.63        2.95      1.08 o
   9   2   0        0.06        0.92      1.15 o
  10   2   0        7.16        5.93      1.57 o
  11   2   0        0.05        2.19      1.92 o
 -10   3   0        1.19        8.18      7.12 o
  -9   3   0        1.05        0.74      2.50 o
  -8   3   0       11.17       12.75      1.54 o
  -7   3   0        2.38        2.03      1.21 o
  -6   3   0      138.11      146.38      3.45 o
  -5   3   0        0.68        1.09      0.74 o
  -4   3   0      415.58      402.02      3.91 o
  -3   3   0       12.76       23.10      1.07 o
  -2   3   0     1772.34     1826.96     12.46 o
  -1   3   0       24.76       29.59      0.73 o
   0   3   0        1.68        0.19      0.45 o
   1   3   0     1009.20      947.49      8.93 o
   2   3   0       11.76       14.27      0.79 o
   3   3   0      681.88      647.24      6.13 o
   4   3   0      999.78      928.21      7.44 o
   5   3   0        5.96        7.84      0.94 o
   6   3   0      125.76      116.09      2.77 o
   7   3   0      271.16      255.54      7.33 o
   8   3   0       22.78       23.35      1.93 o
   9   3   0        0.05       -0.40      0.90 o
  10   3   0        0.74        1.15      1.18 o
  11   3   0        0.09        4.69      1.87 o
  -9   4   0        0.94        4.54      4.03 o
  -8   4   0        5.75        5.64      1.23 o
  -7   4   0       11.24       11.11      1.80 o
  -6   4   0       11.32       13.62      1.84 o
  -5   4   0        0.07        0.42      0.80 o
  -4   4   0       97.42       90.40      2.24 o
  -3   4   0       42.96       40.36      1.19 o
  -2   4   0       18.66       19.47      0.62 o
  -1   4   0       30.23       32.91      0.84 o
   0   4   0      704.39      742.19      5.55 o
   1   4   0     2664.31     2567.74     22.60 o
   2   4   0       19.40       28.41      0.99 o
   3   4   0     2221.03     2158.37     15.19 o
   4   4   0      842.27      864.05      8.29 o
   5   4   0      305.84      321.50      4.32 o
   6   4   0       33.51       31.37      1.77 o
   7   4   0       87.57       83.71      2.63 o
   8   4   0        0.00       -0.38      0.61 o
   9   4   0        0.91        0.51      0.65 o
  10   4   0        0.04       -0.44      0.98 o
  11   4   0        1.34        1.97      1.87 o
  -9   5   0        0.26        5.83      6.52 o
  -8   5   0        0.94        2.88      1.76 o
  -7   5   0        4.47        4.00      1.36 o
  -6   5   0       42.91       40.77      2.48 o
  -5   5   0        3.58        4.40      1.36 o
  -4   5   0       32.89       31.07      1.56 o
  -3   5   0        1.81        1.53      0.52 o
  -2   5   0      181.99      192.00      2.00 o
  -1   5   0      173.34      203.24      2.23 o
   0   5   0        0.42        0.64      0.33 o
   1   5   0       20.96       17.41      1.58 o
   2   5   0      129.19      119.19      1.83 o
   3   5   0      106.42       84.95      2.04 o
   4   5   0        1.11       -0.32      0.45 o
   5   5   0      399.42      406.47      5.77 o
   6   5   0        6.99        8.68      1.29 o
   7   5   0        4.30        6.80      1.28 o
   8   5   0        0.16       -0.36      0.80 o
   9   5   0        4.64        4.99      1.43 o
  10   5   0        0.37        0.97      1.64 o
  11   5   0        0.94        3.80      1.90 o
  -9   6   0        0.78        0.69      1.54 o
  -8   6   0        3.89        6.66      3.01 o
  -7   6   0        3.40        2.44      1.51 o
  -6   6   0        0.70        1.32      1.14 o
  -5   6   0       25.73       27.89      2.41 o
  -4   6   0      136.27      141.14      3.87 o
  -3   6   0       35.15       41.02      1.79 o
  -2   6   0       27.13       25.48      0.92 o
  -1   6   0      144.13      132.09      2.04 o
   0   6   0      809.15      774.58      6.48 o
   2   6   0      334.17      351.63      2.74 o
   3   6   0        5.32        3.93      0.55 o
   4   6   0       28.30       27.13      1.48 o
   5   6   0        0.68        0.00      0.55 o
   6   6   0        2.12        1.66      0.77 o
   7   6   0       25.40       29.52      2.37 o
   8   6   0        3.51        1.62      1.03 o
   9   6   0        2.32        2.54      1.22 o
  10   6   0        0.12        0.75      1.13 o
  11   6   0        1.74        2.67      3.52 o
  -8   7   0        1.12        6.29      3.32 o
  -7   7   0        0.66        4.02      2.08 o
  -6   7   0        1.56        5.37      1.49 o
  -5   7   0        0.20        0.27      1.13 o
  -4   7   0       50.15       51.11      3.47 o
  -3   7   0       43.37       48.25      2.35 o
  -2   7   0        1.42        2.09      0.49 o
  -1   7   0      141.50      153.73      2.13 o
   0   7   0        0.24       -0.35      0.45 o
   1   7   0        3.50        7.76      1.92 o
   2   7   0      346.06      327.77      6.23 o
   3   7   0       83.14       86.08      1.76 o
   4   7   0      100.00      101.55      2.61 o
   5   7   0        0.01        0.33      0.57 o
   6   7   0       59.18       56.83      2.42 o
   7   7   0        6.48        3.26      1.08 o
   8   7   0        6.28        3.50      1.16 o
   9   7   0        2.11        3.01      1.24 o
  10   7   0        1.18        0.86      1.11 o
  11   7   0        0.05        2.34      1.74 o
  -8   8   0        0.67        0.71      1.52 o
  -7   8   0        2.36        5.85      2.68 o
  -6   8   0        0.33        1.68      1.76 o
  -5   8   0       16.75       16.71      2.14 o
  -4   8   0       63.62       60.66      2.88 o
  -3   8   0       39.55       36.28      2.72 o
  -2   8   0       32.88       33.36      2.09 o
  -1   8   0      112.20      113.00      1.97 o
   0   8   0       36.77       40.31      1.54 o
   1   8   0       19.22       20.83      1.94 o
   2   8   0        2.97        3.88      0.86 o
   3   8   0        5.52        4.64      0.63 o
   4   8   0       48.32       42.28      1.77 o
   5   8   0        4.17        8.02      1.14 o
   6   8   0       31.97       32.39      2.03 o
   7   8   0        1.96        2.46      0.99 o
   8   8   0        1.40        1.19      0.91 o
   9   8   0        4.59        4.57      1.34 o
  10   8   0        0.00        1.52      1.29 o
  -7   9   0        0.00        0.02      1.51 o
  -6   9   0        0.12        0.67      1.54 o
  -5   9   0        0.18        0.54      1.80 o
  -4   9   0       28.23       28.57      2.54 o
  -3   9   0       20.42       29.08      2.22 o
  -2   9   0        6.58        5.03      1.29 o
  -1   9   0        4.65        7.03      1.16 o
   0   9   0        1.97        2.46      0.49 o
   1   9   0        2.02       -0.14      0.54 o
   2   9   0        5.34        1.81      0.80 o
   3   9   0       54.92       53.37      1.28 o
   4   9   0       29.96       26.58      2.82 o
   5   9   0       20.50       24.47      1.77 o
   6   9   0       51.31       57.57      3.74 o
   7   9   0        9.95        9.29      1.49 o
   8   9   0        3.02        2.83      1.01 o
   9   9   0        1.49        1.62      1.12 o
  10   9   0        1.78        1.89      1.30 o
  -6  10   0        0.36        0.29      1.53 o
  -5  10   0        2.44        3.33      1.71 o
  -4  10   0        0.04        1.92      2.66 o
  -3  10   0        7.06        5.89      1.97 o
  -2  10   0        6.80        4.53      1.37 o
  -1  10   0        1.94        2.01      1.14 o
   0  10   0        6.89        7.22      0.80 o
   1  10   0        7.67       11.57      1.08 o
   2  10   0      116.00      102.46      3.18 o
   3  10   0      226.25      259.34      2.96 o
   4  10   0        0.05        0.64      0.66 o
   5  10   0       10.99        8.71      1.42 o
   6  10   0       41.39       40.32      2.74 o
   7  10   0        0.68        0.05      0.88 o
   8  10   0        0.51        1.05      0.94 o
   9  10   0        0.08        0.47      0.97 o
  10  10   0        0.25        5.18      2.95 o
  -5  11   0        0.24        0.89      1.55 o
  -4  11   0        0.06        0.60      1.52 o
  -3  11   0        0.14        0.02      1.37 o
  -2  11   0        0.67        1.20      1.40 o
  -1  11   0       13.00       13.64      2.44 o
   0  11   0        0.01        0.25      0.92 o
   1  11   0        3.14        2.57      0.75 o
   2  11   0       10.39       12.08      1.16 o
   3  11   0       72.05       77.25      3.80 o
   4  11   0        0.48        2.43      1.99 o
   5  11   0        2.10        2.23      0.94 o
   6  11   0        0.04        1.44      0.77 o
   7  11   0        0.60        0.07      0.74 o
   8  11   0        0.10        1.95      1.08 o
   9  11   0        2.07        7.39      2.61 o
  -4  12   0        1.05        0.99      1.79 o
  -3  12   0        0.46        0.14      1.40 o
  -2  12   0        0.01        1.82      1.53 o
  -1  12   0        3.31        5.45      1.50 o
   0  12   0        4.38        6.12      1.72 o
   1  12   0        0.00        1.60      1.12 o
   2  12   0       10.03       12.48      1.61 o
   3  12   0        5.26        9.22      1.57 o
   4  12   0       30.59       23.48      3.03 o
   5  12   0        0.24        0.04      1.07 o
   6  12   0        1.25        2.24      0.90 o
   7  12   0        1.03        0.44      1.31 o
   8  12   0        0.16        1.02      1.00 o
   9  12   0        3.18        4.28      3.06 o
  -3  13   0        0.10        2.41      2.60 o
  -2  13   0        0.06        0.97      2.09 o
  -1  13   0        0.36        1.23      2.02 o
   0  13   0        1.17        2.45      1.49 o
   1  13   0        0.40        1.81      1.36 o
   2  13   0       29.23       35.92      3.43 o
   3  13   0        2.03        3.74      1.02 o
   4  13   0        1.55        1.81      0.98 o
   5  13   0        0.75        1.10      1.54 o
   6  13   0        3.66        2.67      1.09 o
   7  13   0        0.40        2.43      1.08 o
   8  13   0        2.53       15.77      3.80 o
  -2  14   0        0.34        0.73      2.08 o
  -1  14   0        0.88        2.56      2.21 o
   0  14   0        7.75        7.56      2.81 o
   1  14   0        0.02        1.36      1.53 o
   2  14   0        1.59        0.29      2.14 o
   3  14   0        1.67        1.64      0.72 o
   4  14   0        0.01        1.99      1.88 o
   5  14   0        0.20        1.48      2.26 o
   6  14   0        0.76        2.05      1.56 o
   7  14   0        5.65        9.84      3.75 o
   1  15   0        0.04       -1.33      1.72 o
   2  15   0        0.09        1.30      2.66 o
   3  15   0        0.27        1.16      2.61 o
   4  15   0        6.27        8.40      3.43 o
   5  15   0        5.98       11.72      1.75 o
  -4 -15   1        6.16       10.64      1.69 o
  -3 -15   1        4.07        2.09      2.60 o
  -2 -15   1        2.35        5.91      3.10 o
  -1 -15   1        0.00        0.61      1.61 o
  -6 -14   1       11.92       15.97      2.21 o
  -5 -14   1        4.23        2.85      2.26 o
  -4 -14   1        0.41        0.92      1.02 o
  -3 -14   1        0.84       -2.54      2.15 o
  -2 -14   1        3.72        9.36      3.46 o
  -1 -14   1        0.34        0.39      1.45 o
   0 -14   1        2.83        2.27      2.16 o
   1 -14   1        5.77        3.32      2.54 o
   2 -14   1        0.04        0.56      2.16 o
  -7 -13   1        0.26        8.96      3.45 o
  -6 -13   1        1.61        3.68      1.02 o
  -5 -13   1        0.10       -0.86      0.85 o
  -4 -13   1        2.26        0.30      1.06 o
  -3 -13   1        3.16        4.17      1.11 o
  -2 -13   1        1.21        0.56      1.36 o
  -1 -13   1       27.05       25.35      3.00 o
   0 -13   1        1.02        0.55      1.35 o
   1 -13   1        0.24        1.03      1.45 o
   2 -13   1        1.89        1.75      2.16 o
   3 -13   1        0.60        0.05      2.12 o
  -8 -12   1        3.08        6.88      2.41 o
  -7 -12   1        0.78        0.77      0.63 o
  -6 -12   1        1.64        2.30      1.14 o
  -5 -12   1        1.45        0.58      0.83 o
  -4 -12   1       12.99       10.68      1.55 o
  -3 -12   1       49.61       39.88      3.48 o
  -2 -12   1        8.68       14.36      1.80 o
  -1 -12   1        3.90        3.65      1.52 o
   0 -12   1        0.14        0.16      1.19 o
   1 -12   1        9.50        9.43      2.20 o
   2 -12   1        0.09        1.11      1.28 o
   3 -12   1        2.90        5.28      2.71 o
   4 -12   1        0.02        1.42      2.42 o
  -9 -11   1        0.75        9.91      3.20 o
  -8 -11   1        0.00        0.98      0.89 o
  -7 -11   1        3.66        5.04      1.33 o
  -6 -11   1       15.09       12.38      1.72 o
  -5 -11   1       19.43       21.79      2.08 o
  -4 -11   1        9.19        8.99      1.48 o
  -3 -11   1        0.21        0.57      0.80 o
  -2 -11   1        3.03        3.67      0.75 o
  -1 -11   1       49.21       59.44      2.73 o
   0 -11   1        4.84        5.35      1.38 o
   1 -11   1        5.73        3.44      1.27 o
   2 -11   1        2.33        2.21      1.17 o
   3 -11   1        2.96        3.21      1.32 o
   4 -11   1        1.36        2.29      1.70 o
   5 -11   1        0.20        0.91      1.77 o
  -9 -10   1        1.58        1.65      1.01 o
  -8 -10   1        2.24        1.36      0.97 o
  -7 -10   1        5.90        5.03      1.78 o
  -6 -10   1       15.95        8.92      1.44 o
  -5 -10   1       34.29       33.75      2.23 o
  -4 -10   1       29.67       24.78      1.75 o
  -3 -10   1      232.39      212.97      4.24 o
  -2 -10   1        0.12        0.07      0.39 o
  -1 -10   1        4.14        2.26      0.47 o
   0 -10   1        0.63        0.50      0.81 o
   1 -10   1        2.33        2.11      1.08 o
   2 -10   1        0.03        0.65      0.95 o
   3 -10   1        6.09        5.93      1.39 o
   4 -10   1        0.32        1.47      1.09 o
   5 -10   1        0.71       -2.18      1.38 o
   6 -10   1        0.54        1.25      1.70 o
 -10  -9   1        0.84        3.82      1.73 o
  -9  -9   1        2.52        1.26      1.08 o
  -8  -9   1        0.12        1.32      0.92 o
  -7  -9   1       59.78       49.23      2.96 o
  -6  -9   1        0.00        1.21      0.86 o
  -5  -9   1       13.93       10.22      1.29 o
  -4  -9   1        0.08        0.09      0.65 o
  -3  -9   1       32.65       35.08      1.41 o
  -2  -9   1        5.97        6.80      0.60 o
  -1  -9   1        0.70        0.04      0.28 o
   0  -9   1        3.52        5.53      0.62 o
   1  -9   1        1.48        1.15      0.75 o
   2  -9   1        0.00        0.40      0.78 o
   3  -9   1       10.23        6.30      1.22 o
   4  -9   1        7.26        9.19      1.57 o
   5  -9   1        1.03        1.05      1.15 o
   6  -9   1        1.73        2.68      2.63 o
   7  -9   1        0.61        1.72      1.81 o
 -10  -8   1        1.22        2.72      1.44 o
  -9  -8   1       17.82       16.14      2.38 o
  -8  -8   1        2.55        2.95      1.13 o
  -7  -8   1        3.40        2.44      1.00 o
  -6  -8   1       72.83       59.34      3.51 o
  -5  -8   1       10.73       13.77      1.49 o
  -4  -8   1       23.74       18.73      1.53 o
  -3  -8   1        2.43        1.08      0.40 o
  -2  -8   1       22.82       25.62      0.87 o
  -1  -8   1        0.18       -0.16      0.72 o
   0  -8   1       59.75       56.15      1.50 o
   1  -8   1       81.99       73.12      1.86 o
   2  -8   1       11.56       16.59      1.82 o
   3  -8   1       72.47       58.91      2.70 o
   4  -8   1       72.07       76.79      2.71 o
   5  -8   1        0.41        0.41      0.91 o
   6  -8   1        0.12       -0.48      1.05 o
   7  -8   1        0.64        1.33      1.64 o
   8  -8   1        0.00       -0.26      1.37 o
 -10  -7   1        0.18        2.23      1.32 o
  -9  -7   1        1.29        0.40      1.11 o
  -8  -7   1       15.37       17.25      2.04 o
  -7  -7   1       50.60       48.32      2.59 o
  -6  -7   1        6.83        4.02      1.03 o
  -5  -7   1        2.20        2.41      0.74 o
  -4  -7   1       21.16       18.99      1.34 o
  -3  -7   1       22.84       21.11      0.90 o
  -2  -7   1      166.59      179.15      2.00 o
  -1  -7   1       60.31       61.50      2.03 o
   0  -7   1      321.56      353.11      3.26 o
   1  -7   1        0.02        0.60      0.37 o
   2  -7   1        3.29        5.08      0.73 o
   3  -7   1        0.60        0.07      0.83 o
   4  -7   1       24.51       30.11      2.21 o
   5  -7   1        1.56        3.06      1.08 o
   6  -7   1        0.03        0.60      0.84 o
   7  -7   1        0.00        2.22      1.84 o
   8  -7   1        0.01        0.69      1.48 o
 -10  -6   1        0.05        1.05      1.75 o
  -9  -6   1        4.70        5.19      1.37 o
  -8  -6   1        1.06        1.44      0.97 o
  -7  -6   1        0.48        0.14      0.82 o
  -6  -6   1       33.66       35.04      2.17 o
  -5  -6   1        2.50        2.69      0.83 o
  -4  -6   1      119.89      136.58      3.05 o
  -3  -6   1      802.86      854.85      6.85 o
  -2  -6   1     1547.78     1604.22      8.50 o
  -1  -6   1        9.22       17.71      1.19 o
   0  -6   1        7.90        6.81      0.56 o
   1  -6   1      272.29      302.01      3.39 o
   2  -6   1       24.77       28.33      1.12 o
   3  -6   1       52.61       48.86      1.70 o
   4  -6   1       36.34       35.88      2.62 o
   5  -6   1        0.04       -1.15      0.97 o
   6  -6   1        4.54        8.76      1.37 o
   7  -6   1        2.33        3.69      1.06 o
   8  -6   1        0.75        4.68      2.31 o
   9  -6   1        0.03       -0.84      3.34 o
 -11  -5   1        0.64        4.87      2.93 o
 -10  -5   1        1.91        0.26      1.73 o
  -9  -5   1        0.15       -0.74      0.87 o
  -8  -5   1       10.10        9.91      1.59 o
  -7  -5   1       24.07       23.52      2.17 o
  -6  -5   1      107.38       93.18      3.03 o
  -5  -5   1        0.71        0.90      0.58 o
  -4  -5   1      664.03      694.62      7.43 o
  -3  -5   1      114.48      114.48      2.47 o
  -2  -5   1      399.91      418.45      3.79 o
  -1  -5   1       28.17       38.12      0.83 o
   0  -5   1      119.59      131.18      1.30 o
   1  -5   1        1.65        1.26      0.35 o
   2  -5   1        2.39        0.57      0.41 o
   3  -5   1        3.10        2.75      0.57 o
   4  -5   1      152.50      165.33      3.97 o
   5  -5   1        0.77        0.07      1.05 o
   6  -5   1        1.95        2.13      0.91 o
   7  -5   1        1.81        3.19      1.79 o
   8  -5   1        2.88        1.30      1.11 o
   9  -5   1        1.09       -1.13      1.07 o
 -11  -4   1        0.54        5.14      3.34 o
 -10  -4   1        0.07       -0.49      2.05 o
  -9  -4   1        2.47        1.97      1.50 o
  -8  -4   1        6.67        4.86      1.30 o
  -7  -4   1        1.14        1.63      0.95 o
  -6  -4   1       10.14        8.99      1.33 o
  -5  -4   1       99.87       98.36      2.77 o
  -4  -4   1       88.03      107.46      2.60 o
  -3  -4   1      799.14      830.52      7.53 o
  -2  -4   1      232.89      246.59      3.14 o
  -1  -4   1      735.56      730.53      4.08 o
   0  -4   1       14.95       10.53      0.36 o
   1  -4   1        9.45        9.77      0.56 o
   2  -4   1       29.38       33.07      1.01 o
   3  -4   1      116.50      130.06      2.01 o
   4  -4   1      324.78      323.78      4.16 o
   5  -4   1       55.33       59.14      2.63 o
   6  -4   1        2.68        1.31      0.85 o
   7  -4   1       16.50       15.41      1.66 o
   8  -4   1        9.64        9.90      1.68 o
   9  -4   1        1.06        4.15      1.57 o
  10  -4   1        2.35        8.74      5.02 o
 -11  -3   1        0.57        8.40      3.30 o
 -10  -3   1        0.09        0.13      1.42 o
  -9  -3   1        0.25        0.62      1.09 o
  -8  -3   1        8.48       12.68      1.49 o
  -7  -3   1        6.77        3.15      0.81 o
  -6  -3   1        5.51        8.31      1.09 o
  -5  -3   1      110.22      101.84      2.39 o
  -4  -3   1      419.61      394.11      5.09 o
  -3  -3   1      544.07      543.41      5.58 o
  -2  -3   1      156.41      126.71      2.08 o
  -1  -3   1      604.06      611.16      3.82 o
   0  -3   1        2.73        2.64      0.25 o
   1  -3   1       30.73       27.88      0.67 o
   2  -3   1      149.42      182.33      2.01 o
   3  -3   1      180.59      151.08      2.33 o
   4  -3   1      147.84      157.89      2.44 o
   5  -3   1       77.25       73.98      2.19 o
   6  -3   1        3.04        4.74      1.03 o
   7  -3   1       13.54       12.79      1.45 o
   8  -3   1        0.20        0.41      1.31 o
   9  -3   1        2.13        1.02      1.28 o
  10  -3   1        0.01       -0.30      1.80 o
 -11  -2   1        1.14        3.72      2.29 o
 -10  -2   1        0.19        0.58      1.58 o
  -9  -2   1        6.63        3.78      1.34 o
  -8  -2   1       20.06       14.35      2.03 o
  -7  -2   1       36.64       30.49      2.01 o
  -6  -2   1       70.22       57.43      2.01 o
  -5  -2   1       68.31       60.55      3.49 o
  -4  -2   1      237.69      240.49      3.27 o
  -3  -2   1        2.39        0.85      0.39 o
  -2  -2   1      196.67      210.13      2.50 o
  -1  -2   1     4456.83     4386.06     28.78 o
   0  -2   1     1226.56     1117.59      9.03 o
   1  -2   1     2875.21     2987.75     21.92 o
   2  -2   1       87.53       71.46      0.84 o
   3  -2   1      215.05      229.56      2.59 o
   4  -2   1      113.48      120.45      2.13 o
   5  -2   1        0.40       -0.08      0.46 o
   6  -2   1        8.11        8.50      1.01 o
   7  -2   1       26.60       24.85      1.86 o
   8  -2   1        7.69        7.89      1.25 o
   9  -2   1        0.00        0.28      1.95 o
  10  -2   1        0.06        2.44      1.28 o
 -11  -1   1        2.61        4.25      1.79 o
 -10  -1   1        0.06        1.81      1.16 o
  -9  -1   1        0.59        1.24      1.06 o
  -8  -1   1       11.29       11.71      1.73 o
  -7  -1   1       74.11       67.62      2.90 o
  -6  -1   1      256.48      249.10      3.93 o
  -5  -1   1       27.11       20.74      1.04 o
  -4  -1   1     1258.47     1343.59     10.50 o
  -3  -1   1       55.38       73.90      1.76 o
  -2  -1   1        0.04       -0.02      0.54 o
  -1  -1   1        0.16        0.13      0.22 o
   0  -1   1        7.60        4.63      0.38 o
   1  -1   1       10.21        8.06      0.42 o
   2  -1   1     1078.51     1078.33      6.69 o
   3  -1   1      774.44      731.72      4.68 o
   4  -1   1        3.30        5.96      0.56 o
   5  -1   1        2.44        2.43      0.57 o
   6  -1   1       29.61       26.83      1.42 o
   7  -1   1        0.14        0.23      0.64 o
   8  -1   1       19.73       22.11      2.43 o
   9  -1   1        0.76        2.61      1.31 o
  10  -1   1        0.99        1.87      3.21 o
  11  -1   1        0.64        4.74      2.52 o
 -10   0   1        0.00        1.72      1.96 o
  -9   0   1       21.53       22.95      2.24 o
  -8   0   1        5.92        2.59      1.14 o
  -7   0   1        1.84        1.26      0.95 o
  -6   0   1        0.07       -0.18      0.49 o
  -5   0   1       55.06       40.92      1.34 o
  -4   0   1      157.44      171.05      2.82 o
  -3   0   1      996.96      965.49      6.12 o
  -2   0   1     1495.26     1499.00      8.89 o
  -1   0   1     1895.68     1976.22     12.98 o
   0   0   1       31.24       24.30      0.83 o
   1   0   1     1811.25     1714.64      8.98 o
   2   0   1       19.59       20.11      0.60 o
   3   0   1      125.02      101.42      1.45 o
   4   0   1       30.65       37.85      1.04 o
   5   0   1       11.13        9.76      0.69 o
   6   0   1        0.69        0.40      0.40 o
   7   0   1       79.33       71.23      2.15 o
   8   0   1        5.24        3.93      1.17 o
   9   0   1        5.88        3.21      1.39 o
  10   0   1        0.98        3.45      1.46 o
  11   0   1        0.87        3.07      1.58 o
 -10   1   1        1.77        5.50      1.95 o
  -9   1   1        2.90        4.36      1.53 o
  -8   1   1        1.28        3.36      1.07 o
  -7   1   1        6.33        4.26      1.07 o
  -6   1   1       12.61       13.44      1.26 o
  -5   1   1       11.34       10.38      0.92 o
  -4   1   1       10.84        8.96      0.77 o
  -3   1   1        5.82       11.34      0.73 o
  -2   1   1     3277.32     3263.58     21.78 o
  -1   1   1     1054.57     1104.01      9.81 o
   0   1   1     1639.56     1776.08     17.61 o
   1   1   1        2.22       -0.18      0.32 o
   2   1   1     1819.15     1795.09     10.21 o
   3   1   1      513.44      488.80      4.84 o
   4   1   1       35.15       35.70      1.23 o
   5   1   1        6.95        4.24      0.55 o
   6   1   1        0.08       -0.26      0.36 o
   7   1   1       17.32       23.75      1.75 o
   8   1   1       10.97        9.42      1.52 o
   9   1   1        8.77       10.67      1.91 o
  10   1   1        0.11       -0.04      1.79 o
  11   1   1        0.27        1.04      1.51 o
 -10   2   1        0.66        0.99      1.93 o
  -9   2   1        0.75        1.89      1.65 o
  -8   2   1        3.50        3.93      1.36 o
  -7   2   1       24.50       30.05      2.06 o
  -6   2   1        0.38        0.11      1.64 o
  -5   2   1       11.66        8.83      1.00 o
  -4   2   1     1001.79      999.99      7.01 o
  -3   2   1     1622.14     1509.19      8.81 o
  -2   2   1      388.81      408.49      3.20 o
  -1   2   1     5877.48     5691.07     28.68 o
   0   2   1      680.51      682.77      5.11 o
   1   2   1    12615.65    11758.21     63.81 o
   2   2   1      162.01      155.80      2.08 o
   3   2   1      222.65      218.38      2.92 o
   4   2   1       78.30       73.79      1.74 o
   5   2   1      110.66      104.79      2.30 o
   6   2   1       38.43       30.15      1.56 o
   7   2   1        0.79        0.16      0.69 o
   8   2   1        8.79       12.93      2.13 o
   9   2   1        2.33        4.50      1.34 o
  10   2   1        1.50        2.23      1.21 o
  11   2   1        0.60        0.09      2.62 o
 -10   3   1        0.29        4.51      7.07 o
  -9   3   1        0.99        9.53      2.69 o
  -8   3   1        0.02        2.06      1.27 o
  -7   3   1        0.61        2.81      1.26 o
  -6   3   1       86.50       66.15      2.16 o
  -5   3   1      140.56      126.61      2.67 o
  -4   3   1       93.45       95.94      2.13 o
  -3   3   1      832.84      870.42     11.06 o
  -2   3   1     1354.23     1437.88      8.97 o
  -1   3   1     1046.54     1155.99      7.39 o
   0   3   1      373.54      359.27      3.13 o
   1   3   1        2.55        3.42      0.55 o
   2   3   1       33.86       29.29      1.00 o
   3   3   1      119.29      139.81      2.35 o
   4   3   1       55.37       51.45      1.50 o
   5   3   1      505.98      536.44      5.63 o
   6   3   1        0.25       -0.28      0.51 o
   7   3   1        1.44        1.62      0.81 o
   8   3   1       35.62       31.90      2.18 o
   9   3   1        1.67        0.93      1.06 o
  10   3   1        1.28        1.04      1.08 o
  11   3   1        0.81        0.86      1.34 o
  -9   4   1        0.03        1.99      3.92 o
  -8   4   1        5.30        5.36      1.83 o
  -7   4   1       24.36       15.88      2.09 o
  -6   4   1        0.10        0.91      0.76 o
  -5   4   1       95.71       86.50      2.30 o
  -4   4   1        0.83        1.51      0.66 o
  -3   4   1      116.85      120.46      2.24 o
  -2   4   1      154.61      168.50      2.14 o
  -1   4   1      148.33      128.38      1.48 o
   0   4   1     1170.85     1158.32      6.41 o
   1   4   1     1350.58     1485.63     18.66 o
   2   4   1      446.73      500.85      4.32 o
   3   4   1      766.51      809.79      7.30 o
   4   4   1      196.41      235.72      3.28 o
   5   4   1      295.58      303.03      4.14 o
   6   4   1      111.83      113.56      2.72 o
   7   4   1       61.88       59.16      2.25 o
   8   4   1       43.72       41.81      2.30 o
   9   4   1        1.76        0.63      0.72 o
  10   4   1        3.94        1.52      1.13 o
  11   4   1        0.04        2.40      1.17 o
  -9   5   1        2.64       13.36      2.79 o
  -8   5   1        1.83        2.41      3.85 o
  -7   5   1        9.21       10.46      2.57 o
  -6   5   1        0.32       -0.27      1.07 o
  -5   5   1       19.52       22.92      1.47 o
  -4   5   1       16.44       19.76      1.38 o
  -3   5   1       34.87       36.63      1.42 o
  -2   5   1        3.67        3.65      0.53 o
  -1   5   1      851.43      885.78      5.28 o
   0   5   1       37.76       42.84      1.04 o
   1   5   1       25.60       21.21      1.23 o
   2   5   1       29.49       26.63      1.09 o
   3   5   1       72.12       88.75      2.04 o
   4   5   1      149.76      125.47      2.76 o
   5   5   1       47.56       49.57      2.69 o
   6   5   1       24.10       22.09      1.60 o
   7   5   1       19.18       25.40      1.86 o
   8   5   1        0.53        0.69      0.72 o
   9   5   1        0.07       -0.15      0.72 o
  10   5   1        0.56        1.18      1.08 o
  11   5   1        2.99        2.61      3.25 o
  -9   6   1        0.76        4.15      2.03 o
  -8   6   1        0.02        4.82      5.27 o
  -7   6   1        5.82        2.91      3.42 o
  -6   6   1        4.04        2.20      2.29 o
  -5   6   1       17.68       19.24      2.06 o
  -4   6   1       24.51       24.81      1.59 o
  -3   6   1        8.82        8.03      1.17 o
  -2   6   1      283.94      265.13      3.29 o
  -1   6   1       17.83       15.09      0.75 o
   0   6   1      233.26      243.34      2.87 o
   1   6   1      233.71      244.10      3.73 o
   2   6   1      686.46      650.08      6.34 o
   3   6   1       53.54       55.55      1.65 o
   4   6   1      372.18      364.21      5.05 o
   5   6   1      144.82      152.18      3.44 o
   6   6   1       13.18       11.98      1.41 o
   7   6   1        3.92        4.61      1.17 o
   8   6   1        8.37       12.46      1.77 o
   9   6   1        0.18       -0.11      1.12 o
  10   6   1        6.38        7.99      1.69 o
  11   6   1        0.01        0.91      1.58 o
  -8   7   1        0.00        5.32      3.01 o
  -7   7   1        1.85        3.14      1.87 o
  -6   7   1        0.45        1.85      1.86 o
  -5   7   1        0.03        0.45      1.63 o
  -4   7   1       26.18       25.91      2.06 o
  -3   7   1        8.32        7.78      1.14 o
  -2   7   1      111.39      117.88      2.04 o
  -1   7   1      341.03      333.46      3.46 o
   0   7   1      214.29      241.84      3.09 o
   1   7   1       15.94       18.07      1.24 o
   2   7   1        7.78       12.75      1.23 o
   3   7   1       10.13       12.77      0.88 o
   4   7   1       38.37       45.74      1.79 o
   5   7   1        2.26        0.76      0.62 o
   6   7   1       60.37       53.97      2.34 o
   7   7   1        0.00        0.32      0.92 o
   8   7   1        1.43        1.83      1.03 o
   9   7   1        1.38        1.40      1.05 o
  10   7   1        1.52        2.15      1.27 o
  11   7   1        0.24        2.30      1.75 o
  -7   8   1        0.07        1.74      3.58 o
  -6   8   1        2.36        2.42      3.11 o
  -5   8   1        0.14        0.18      1.84 o
  -4   8   1       38.57       34.73      3.97 o
  -3   8   1       81.93       74.88      3.38 o
  -2   8   1       69.85       67.32      2.10 o
  -1   8   1       51.44       55.46      1.35 o
   0   8   1       31.08       29.34      1.33 o
   1   8   1       19.03       17.07      1.13 o
   2   8   1        3.49        4.65      1.20 o
   3   8   1      103.25      107.45      2.13 o
   4   8   1       11.32       13.45      1.26 o
   5   8   1        2.36        0.53      0.61 o
   6   8   1      148.50      134.42      3.69 o
   7   8   1        0.19        1.00      0.83 o
   8   8   1        2.25        3.63      1.15 o
   9   8   1        0.01       -0.30      0.94 o
  10   8   1        4.80        5.71      1.59 o
  11   8   1        1.41        2.30      1.33 o
  -7   9   1        1.24        2.87      2.48 o
  -6   9   1        0.00        1.79      1.97 o
  -5   9   1        0.27        1.05      1.81 o
  -4   9   1        4.04        4.28      2.17 o
  -3   9   1       99.91      110.74      3.71 o
  -2   9   1       10.50        8.82      1.54 o
  -1   9   1        1.16        1.94      0.91 o
   0   9   1        7.34       10.16      0.74 o
   1   9   1        1.77        0.65      0.63 o
   2   9   1       12.95       10.62      1.77 o
   3   9   1      154.74      133.28      2.55 o
   4   9   1      144.37      129.57      3.06 o
   5   9   1       78.65       66.64      2.45 o
   6   9   1        8.25        8.41      1.29 o
   7   9   1       47.16       49.17      2.65 o
   8   9   1        7.21        6.43      2.28 o
   9   9   1        0.90        1.04      1.00 o
  10   9   1        0.97        0.75      0.97 o
  -6  10   1        7.82        8.60      4.30 o
  -5  10   1        1.20        0.80      1.71 o
  -4  10   1       11.12        6.26      5.70 o
  -3  10   1       10.04        8.45      2.66 o
  -2  10   1        4.30        5.54      1.54 o
  -1  10   1        0.81        0.92      1.12 o
   0  10   1        4.77        5.70      0.75 o
   1  10   1       34.83       31.03      1.75 o
   2  10   1        4.56        9.34      1.27 o
   3  10   1       42.07       36.42      2.47 o
   4  10   1       96.17       91.26      2.80 o
   5  10   1       51.45       46.38      2.11 o
   6  10   1       12.08       14.22      1.56 o
   7  10   1        9.84       13.97      1.72 o
   8  10   1        0.06        2.08      1.35 o
   9  10   1        0.67        1.52      1.13 o
  10  10   1        0.92        1.83      1.15 o
  -5  11   1        0.42        1.45      3.33 o
  -4  11   1        2.12        1.06      2.91 o
  -3  11   1        2.04        0.49      1.70 o
  -2  11   1        0.05        0.33      1.64 o
  -1  11   1       12.25       16.56      2.14 o
   0  11   1        3.24        2.30      1.43 o
   1  11   1        1.49        3.03      1.03 o
   2  11   1        1.08        1.50      0.84 o
   3  11   1       29.83       43.94      2.72 o
   4  11   1      162.42      146.19      3.60 o
   5  11   1        3.33        4.98      1.51 o
   6  11   1        0.03        1.56      0.75 o
   7  11   1        5.15        2.79      1.03 o
   8  11   1        0.40        1.15      0.94 o
   9  11   1        3.52        4.01      1.39 o
  -4  12   1        0.01        0.96      1.66 o
  -3  12   1        6.63        8.50      3.94 o
  -2  12   1        3.36        4.59      3.31 o
  -1  12   1        1.40        2.35      2.66 o
   0  12   1        2.03        0.67      1.40 o
   1  12   1       74.94       77.52      3.30 o
   2  12   1        9.12        7.51      1.04 o
   3  12   1       64.74       60.55      3.60 o
   4  12   1       31.40       34.01      1.91 o
   5  12   1        8.67        6.58      1.43 o
   6  12   1        0.23        0.08      0.76 o
   7  12   1        1.57        2.68      0.99 o
   8  12   1        1.28        3.29      1.19 o
   9  12   1        0.25        2.67      1.14 o
  -3  13   1        0.20        2.01      2.30 o
  -2  13   1        0.01        0.71      1.45 o
  -1  13   1        5.62        6.13      2.06 o
   0  13   1        4.25        4.05      1.64 o
   1  13   1        0.00        3.23      1.11 o
   2  13   1        0.20        1.35      1.25 o
   3  13   1        0.15        1.91      0.99 o
   4  13   1        0.06        0.84      1.31 o
   5  13   1        1.93        0.59      0.86 o
   6  13   1        0.21        0.31      0.84 o
   7  13   1        1.41        2.91      1.05 o
   8  13   1        3.90        6.41      2.85 o
  -2  14   1        0.04        0.70      1.94 o
  -1  14   1        0.51        2.87      2.15 o
   0  14   1        5.21        6.47      2.54 o
   1  14   1        0.37        1.24      1.72 o
   2  14   1        0.18        4.34      2.74 o
   3  14   1        2.06        3.16      2.76 o
   4  14   1        0.07        0.85      0.98 o
   5  14   1        0.45        1.66      1.64 o
   6  14   1        1.91        4.95      1.27 o
   7  14   1        0.00        5.90      3.09 o
   0  15   1        0.02        0.88      1.87 o
   1  15   1        0.08        0.62      1.92 o
   3  15   1        0.36        2.08      2.92 o
   4  15   1        7.74       10.17      1.76 o
   5  15   1        0.81        5.19      2.48 o
  -5 -14   2        2.58        8.74      3.05 o
  -4 -14   2        0.30        1.24      1.05 o
  -3 -14   2        0.01       -1.99      1.89 o
  -2 -14   2        1.48        1.27      2.44 o
  -1 -14   2        0.25        1.90      2.22 o
   0 -14   2        2.38        0.95      1.46 o
   1 -14   2        2.78        2.95      1.89 o
  -7 -13   2        1.61        3.36      2.00 o
  -6 -13   2        0.31        0.52      0.84 o
  -5 -13   2        2.97        4.78      1.40 o
  -4 -13   2        1.71        1.60      1.10 o
  -3 -13   2       23.06       23.65      2.12 o
  -2 -13   2        9.41       11.60      3.94 o
  -1 -13   2        0.03       -1.72      1.25 o
   0 -13   2        2.31        3.20      1.62 o
   1 -13   2        1.16        2.30      3.49 o
   2 -13   2        0.19        0.39      3.00 o
   3 -13   2        1.17       -0.61      2.11 o
  -8 -12   2        0.44        0.43      0.87 o
  -7 -12   2        4.01        3.72      1.41 o
  -6 -12   2        4.56        2.09      1.32 o
  -5 -12   2        2.32        3.79      1.31 o
  -4 -12   2        5.25        5.47      1.38 o
  -3 -12   2       43.01       45.41      2.58 o
  -2 -12   2        3.78        2.06      1.38 o
  -1 -12   2        5.31        4.12      2.59 o
   0 -12   2        1.09        1.50      1.36 o
   1 -12   2        4.58        0.76      1.43 o
   2 -12   2        0.20        0.39      1.31 o
   3 -12   2        2.21        1.10      1.49 o
   4 -12   2        0.19       -0.33      2.05 o
  -8 -11   2        0.10        1.62      1.30 o
  -7 -11   2        0.61        1.16      0.94 o
  -6 -11   2        0.60        2.14      0.84 o
  -5 -11   2       13.18       16.03      2.13 o
  -4 -11   2        4.74        6.17      1.61 o
  -3 -11   2       49.65       40.72      3.69 o
  -2 -11   2        1.58       -0.38      0.57 o
  -1 -11   2        0.22        1.59      1.22 o
   0 -11   2        4.53        5.83      1.66 o
   1 -11   2        2.61        1.54      1.28 o
   2 -11   2        0.34        0.56      1.16 o
   3 -11   2        0.31        0.96      1.17 o
   4 -11   2       14.36       11.66      2.18 o
   5 -11   2        0.50       -1.03      1.92 o
  -9 -10   2        0.05        1.46      0.91 o
  -8 -10   2        0.43        0.64      0.90 o
  -7 -10   2        4.06        3.93      1.24 o
  -6 -10   2       32.22       25.14      2.92 o
  -5 -10   2        9.25       15.89      2.26 o
  -4 -10   2        2.23        0.28      0.65 o
  -3 -10   2        8.75        9.03      1.42 o
  -2 -10   2       25.29       22.29      1.45 o
  -1 -10   2        5.03        7.40      1.32 o
   0 -10   2        0.00       -1.15      0.95 o
   1 -10   2        4.86        2.50      1.08 o
   2 -10   2        3.84        1.22      1.08 o
   3 -10   2        2.08        0.69      1.01 o
   4 -10   2       12.28       13.18      1.89 o
   5 -10   2        5.50        2.40      1.92 o
   6 -10   2        1.18       -0.26      1.75 o
  -9  -9   2        2.60        1.56      0.99 o
  -8  -9   2        5.92        8.20      1.66 o
  -7  -9   2        0.00        1.07      1.00 o
  -6  -9   2        2.17        3.11      1.14 o
  -5  -9   2       27.29       27.64      2.08 o
  -4  -9   2        0.82        3.67      0.92 o
  -3  -9   2       17.48       19.95      1.30 o
  -2  -9   2        6.02        7.14      0.88 o
  -1  -9   2        0.01       -0.49      0.40 o
   0  -9   2        0.37        0.58      0.42 o
   1  -9   2        0.13       -0.88      0.78 o
   2  -9   2        0.13       -0.68      0.73 o
   3  -9   2        1.86        2.29      1.10 o
   4  -9   2       32.21       36.76      2.65 o
   5  -9   2        1.34        0.91      1.10 o
   6  -9   2        0.49       -1.27      1.00 o
   7  -9   2        0.18       -0.42      1.68 o
 -10  -8   2        0.18        2.16      1.55 o
  -9  -8   2        0.66        1.96      1.24 o
  -8  -8   2        1.24        2.62      1.30 o
  -7  -8   2        0.08        0.97      0.95 o
  -6  -8   2        0.63        1.29      0.90 o
  -5  -8   2      116.67      103.16      3.61 o
  -4  -8   2        7.37        4.90      1.13 o
  -3  -8   2        9.79        8.41      0.86 o
  -2  -8   2       31.65       29.51      1.05 o
  -1  -8   2        0.20        0.67      0.35 o
   0  -8   2        6.33        5.46      0.65 o
   1  -8   2       49.90       50.49      1.29 o
   2  -8   2       21.28       29.67      1.85 o
   3  -8   2       15.36       15.16      1.74 o
   4  -8   2       14.89       10.63      1.72 o
   5  -8   2        3.36        3.09      1.27 o
   6  -8   2        0.29        0.99      1.16 o
   7  -8   2        0.19       -0.71      1.25 o
   8  -8   2        0.39        1.53      1.71 o
 -10  -7   2        2.17        5.11      1.64 o
  -9  -7   2        0.32        1.77      1.19 o
  -8  -7   2        6.35        2.40      1.65 o
  -7  -7   2        4.77        6.62      1.32 o
  -6  -7   2        2.29        0.90      0.86 o
  -5  -7   2       18.46       23.20      1.85 o
  -4  -7   2        1.99        2.51      0.72 o
  -3  -7   2       36.52       39.83      1.18 o
  -2  -7   2       12.49       16.03      0.79 o
  -1  -7   2       98.98       90.47      1.53 o
   0  -7   2      422.92      428.72      3.89 o
   1  -7   2        3.75        2.88      0.47 o
   2  -7   2        0.01       -0.65      0.60 o
   3  -7   2        1.45        0.92      0.74 o
   4  -7   2        8.64        9.09      1.32 o
   5  -7   2        0.25        1.20      0.90 o
   6  -7   2        1.32        1.09      1.21 o
   7  -7   2        4.88        5.05      1.51 o
   8  -7   2        0.20       -0.67      1.22 o
 -10  -6   2        1.50        1.26      1.91 o
  -9  -6   2        1.81        2.14      1.24 o
  -8  -6   2        0.17        0.79      0.94 o
  -7  -6   2       76.49       74.13      3.03 o
  -6  -6   2        0.25       -0.07      0.78 o
  -5  -6   2       74.80       69.43      2.49 o
  -4  -6   2      299.94      300.63      4.69 o
  -3  -6   2        4.65        3.18      0.56 o
  -2  -6   2      331.74      340.58      3.19 o
  -1  -6   2       18.97       28.87      0.87 o
   0  -6   2       20.82       19.21      0.89 o
   1  -6   2        6.86        7.91      0.59 o
   2  -6   2      196.02      210.37      2.59 o
   3  -6   2       10.07       13.59      1.32 o
   4  -6   2       59.97       61.46      2.29 o
   5  -6   2       28.23       27.94      2.00 o
   6  -6   2        5.57        6.05      1.98 o
   7  -6   2        1.22        3.56      1.79 o
   8  -6   2        0.54       -0.41      1.17 o
   9  -6   2        0.09       -0.38      1.22 o
 -10  -5   2        2.39        4.30      1.97 o
  -9  -5   2        2.75        3.18      1.25 o
  -8  -5   2        0.00        1.41      0.96 o
  -7  -5   2        8.95       10.10      1.59 o
  -6  -5   2        5.66        6.36      1.19 o
  -5  -5   2       46.33       47.25      2.06 o
  -4  -5   2      156.30      152.93      3.21 o
  -3  -5   2        0.05        2.35      0.47 o
  -2  -5   2       70.05       57.52      1.19 o
  -1  -5   2      266.28      302.41      2.52 o
   0  -5   2      585.42      537.63      3.98 o
   1  -5   2      403.92      419.28      3.46 o
   2  -5   2        0.49        0.08      0.31 o
   3  -5   2        2.46        5.53      0.73 o
   4  -5   2        2.26        1.53      0.79 o
   5  -5   2        3.07        2.25      0.90 o
   6  -5   2        0.48        1.93      0.88 o
   7  -5   2        2.19        2.85      1.39 o
   8  -5   2        0.44        2.72      1.79 o
   9  -5   2        0.00       -0.86      1.25 o
 -10  -4   2        0.03        1.60      1.54 o
  -9  -4   2        2.48       -0.13      1.22 o
  -8  -4   2        0.04        0.82      0.94 o
  -7  -4   2      209.34      187.60      4.62 o
  -6  -4   2       15.73       13.73      1.60 o
  -5  -4   2       18.34       23.13      1.80 o
  -4  -4   2       30.04       38.34      1.70 o
  -3  -4   2      630.92      642.08      6.47 o
  -2  -4   2      480.44      493.22      3.70 o
  -1  -4   2       72.90       64.63      1.01 o
   0  -4   2       10.38        8.18      0.58 o
   1  -4   2       62.28       69.36      1.16 o
   2  -4   2      145.61      141.95      1.67 o
   3  -4   2      503.14      519.07      4.86 o
   4  -4   2       10.07        8.55      0.76 o
   5  -4   2        0.05        0.26      0.81 o
   6  -4   2       40.38       47.97      2.10 o
   7  -4   2       16.36       21.16      1.88 o
   8  -4   2        1.57        2.80      1.14 o
   9  -4   2        0.02       -1.77      1.06 o
  10  -4   2        0.09        0.18      1.83 o
 -10  -3   2        3.94        4.21      1.83 o
  -9  -3   2        6.89        5.71      2.01 o
  -8  -3   2       28.08       22.96      2.29 o
  -7  -3   2        0.55        0.48      0.69 o
  -6  -3   2       56.88       54.13      2.43 o
  -5  -3   2      281.23      283.86      4.77 o
  -4  -3   2       55.07       63.61      1.75 o
  -3  -3   2      100.25       92.17      1.83 o
  -2  -3   2      218.43      211.85      2.50 o
  -1  -3   2      771.54      745.89      4.84 o
   0  -3   2     2259.52     2344.30     12.67 o
   1  -3   2      114.82      106.46      1.28 o
   2  -3   2        3.83        5.58      0.56 o
   3  -3   2        0.13        0.08      0.34 o
   4  -3   2       56.89       51.82      1.26 o
   5  -3   2      231.32      236.85      3.32 o
   6  -3   2       20.25       20.44      1.67 o
   7  -3   2        0.78        0.25      0.80 o
   8  -3   2        1.32        1.92      1.26 o
   9  -3   2        0.09        1.44      2.10 o
  10  -3   2        1.00        1.40      3.43 o
 -10  -2   2        0.39        2.20      1.78 o
  -9  -2   2        1.62        1.55      1.06 o
  -8  -2   2        0.44        1.40      1.03 o
  -7  -2   2       22.02       21.60      2.01 o
  -6  -2   2       69.13       79.28      2.40 o
  -5  -2   2        6.51        4.26      0.72 o
  -4  -2   2        9.11       12.97      0.89 o
  -3  -2   2       51.16       45.63      1.33 o
  -2  -2   2       15.12       11.41      0.72 o
  -1  -2   2      207.19      203.44      2.02 o
   0  -2   2     6778.48     6770.23     49.84 o
   1  -2   2     1268.28     1294.48      6.10 o
   2  -2   2     1444.21     1626.06      9.43 o
   3  -2   2      229.89      263.56      2.14 o
   4  -2   2      405.37      468.50      3.99 o
   5  -2   2      353.26      343.51      3.66 o
   6  -2   2       50.32       46.04      1.67 o
   7  -2   2        2.84        2.85      0.96 o
   8  -2   2        9.68        9.94      1.38 o
   9  -2   2        0.27        1.40      1.25 o
  10  -2   2        1.78        2.41      1.33 o
 -10  -1   2        0.26        6.51      1.43 o
  -9  -1   2        7.11        7.01      1.50 o
  -8  -1   2        5.47        1.72      1.07 o
  -7  -1   2        8.13        9.90      1.43 o
  -6  -1   2        8.07        6.45      1.07 o
  -5  -1   2      105.73      106.48      2.10 o
  -4  -1   2       28.76       30.79      1.10 o
  -3  -1   2       54.42       63.92      1.44 o
  -2  -1   2       41.10       40.02      1.25 o
  -1  -1   2     1108.01     1018.09      6.24 o
   0  -1   2     1653.85     1846.07     11.17 o
   1  -1   2     1468.05     1421.24      8.01 o
   2  -1   2        0.09       -0.25      0.22 o
   3  -1   2      717.06      765.80      4.48 o
   4  -1   2      291.14      276.11      2.88 o
   5  -1   2        0.04        0.09      0.36 o
   6  -1   2        5.11        5.11      0.78 o
   7  -1   2       25.27       30.46      1.68 o
   8  -1   2        3.10        3.16      1.39 o
   9  -1   2       10.75        5.15      1.60 o
  10  -1   2       12.65        8.58      1.94 o
  11  -1   2        0.34        0.95      2.72 o
 -10   0   2        1.81        5.18      3.09 o
  -9   0   2        1.92        3.52      1.22 o
  -8   0   2       10.93        7.84      1.39 o
  -7   0   2        7.74        7.70      1.33 o
  -6   0   2        5.35        9.05      1.11 o
  -5   0   2        3.37        2.20      0.58 o
  -4   0   2      748.28      782.73      5.94 o
  -3   0   2      172.59      221.19      2.51 o
  -2   0   2     2309.78     2500.79     12.60 o
  -1   0   2       98.70      101.73      1.46 o
   0   0   2      467.85      483.35      3.70 o
   1   0   2      108.72       86.15      1.16 o
   2   0   2     4957.08     4676.27     24.91 o
   3   0   2      238.08      220.61      2.05 o
   4   0   2       19.64       16.28      0.71 o
   5   0   2       95.68      102.71      1.84 o
   6   0   2       59.46       52.38      1.35 o
   7   0   2      258.89      228.16      3.72 o
   8   0   2       24.29       25.50      2.17 o
   9   0   2        0.19       -0.48      1.07 o
  10   0   2        0.42       -0.72      1.16 o
  11   0   2        0.07        1.66      1.87 o
 -10   1   2        4.36        7.85      2.30 o
  -9   1   2        0.02        1.73      1.61 o
  -8   1   2        1.84        3.70      1.17 o
  -7   1   2        5.39        4.14      0.95 o
  -6   1   2        1.03        0.31      0.76 o
  -5   1   2       69.98       64.47      1.74 o
  -4   1   2      516.39      527.50      5.02 o
  -3   1   2      950.44     1039.92      6.77 o
  -2   1   2        0.92        1.39      0.37 o
  -1   1   2      705.74      654.47      5.04 o
   0   1   2       11.55        7.36      0.52 o
   1   1   2     1220.00     1177.15      6.56 o
   2   1   2       34.86       25.65      0.66 o
   3   1   2      104.70      108.16      1.75 o
   4   1   2      101.97       90.69      1.61 o
   5   1   2       73.65       77.63      1.45 o
   6   1   2       35.01       36.00      1.16 o
   7   1   2        6.54        9.48      1.21 o
   8   1   2        1.63        1.24      0.98 o
   9   1   2       22.61       20.44      2.16 o
  10   1   2        1.30        1.99      1.66 o
  11   1   2        0.12        0.57      2.55 o
 -10   2   2        0.02        4.39      6.16 o
  -9   2   2        0.01        3.95      2.96 o
  -8   2   2        0.76        1.76      1.02 o
  -7   2   2        6.41        5.03      1.20 o
  -6   2   2       69.40       49.57      1.90 o
  -5   2   2       24.56       27.42      1.48 o
  -4   2   2       58.97       59.99      1.55 o
  -3   2   2     1626.01     1718.34      9.94 o
  -2   2   2       95.33       85.45      1.40 o
  -1   2   2     1074.33     1147.78      7.39 o
   0   2   2     4516.32     4359.32     37.34 o
   1   2   2        0.00       -0.42      0.21 o
   2   2   2     5215.08     4852.80     25.34 o
   3   2   2       13.52       14.40      0.71 o
   4   2   2      155.77      163.71      2.28 o
   5   2   2        3.59        3.34      0.55 o
   6   2   2       65.96       61.32      1.67 o
   7   2   2       86.79       74.51      2.10 o
   8   2   2       15.25       11.05      1.40 o
   9   2   2        7.29        6.75      1.50 o
  10   2   2        2.30        0.78      1.29 o
  11   2   2        0.03        0.00      1.37 o
  -9   3   2        2.25        8.83      2.21 o
  -8   3   2       11.83        6.70      4.39 o
  -7   3   2        2.09        5.57      1.04 o
  -6   3   2       11.59       14.19      1.35 o
  -5   3   2      176.77      209.38      3.52 o
  -4   3   2       27.88       31.04      1.40 o
  -3   3   2       50.53       53.53      1.34 o
  -2   3   2      121.13      117.16      1.69 o
  -1   3   2       65.43       60.19      1.15 o
   0   3   2      570.02      622.29      9.36 o
   1   3   2      122.59      112.41      1.24 o
   2   3   2        4.41        4.37      0.41 o
   3   3   2      367.80      410.55      3.60 o
   4   3   2        0.20       -0.14      0.33 o
   5   3   2       60.11       68.13      1.69 o
   6   3   2        1.75        2.89      0.63 o
   7   3   2        1.59        0.42      0.68 o
   8   3   2        3.46        2.14      0.89 o
   9   3   2        5.85        6.55      1.45 o
  10   3   2        4.32        3.10      1.35 o
  11   3   2        4.38        4.70      1.74 o
  -9   4   2        6.25        9.57      2.43 o
  -8   4   2        1.71        2.05      1.59 o
  -7   4   2       51.99       56.36      4.31 o
  -6   4   2       13.36       14.53      1.42 o
  -5   4   2       51.71       49.50      2.29 o
  -4   4   2       11.42       18.50      1.31 o
  -3   4   2       69.17       78.89      1.44 o
  -2   4   2      153.88      147.94      1.78 o
  -1   4   2       17.85       15.78      0.61 o
   0   4   2      911.47      916.31      7.67 o
   1   4   2     1682.94     1762.77     15.71 o
   2   4   2        0.38       -0.14      0.23 o
   3   4   2       29.16       21.79      0.87 o
   4   4   2       56.30       74.29      1.82 o
   5   4   2       47.64       47.73      1.64 o
   6   4   2       95.97       96.63      2.50 o
   7   4   2       12.55       10.12      1.22 o
   8   4   2       50.06       46.11      2.22 o
   9   4   2        0.00       -0.27      0.70 o
  10   4   2        5.20        4.36      1.35 o
  11   4   2        1.83        2.45      1.34 o
  -9   5   2        0.21       -1.44      1.76 o
  -8   5   2        4.26        2.98      4.83 o
  -7   5   2        3.15        6.40      2.78 o
  -6   5   2        2.12        3.46      2.21 o
  -5   5   2       38.67       38.38      1.73 o
  -4   5   2       25.19       22.70      1.42 o
  -3   5   2       82.02       90.79      2.14 o
  -2   5   2       13.11       11.42      0.81 o
  -1   5   2      173.39      195.69      2.08 o
   0   5   2       47.54       62.43      1.34 o
   1   5   2       46.08       36.49      1.22 o
   2   5   2        0.22        0.15      0.24 o
   3   5   2       12.00        8.67      0.76 o
   4   5   2        9.65       15.21      1.09 o
   5   5   2       35.01       37.15      1.67 o
   6   5   2      106.84      116.65      2.79 o
   7   5   2       15.59       13.35      1.38 o
   8   5   2        0.56        1.59      0.82 o
   9   5   2       29.60       34.19      2.43 o
  10   5   2        1.81        2.85      1.07 o
  11   5   2       12.15       10.47      1.95 o
  -8   6   2        0.14        2.37      3.25 o
  -7   6   2        6.13        7.01      5.37 o
  -6   6   2        2.91        2.42      1.42 o
  -5   6   2        1.63        2.27      1.42 o
  -4   6   2       61.91       54.98      1.93 o
  -3   6   2      194.55      182.04      3.14 o
  -2   6   2        3.40        0.99      0.43 o
  -1   6   2       13.92       13.05      0.75 o
   0   6   2       85.87      111.94      1.94 o
   1   6   2      436.86      466.88      4.84 o
   2   6   2       19.73       22.54      1.21 o
   3   6   2      131.99      108.44      1.98 o
   4   6   2      166.89      185.95      3.50 o
   5   6   2       58.42       55.40      2.10 o
   6   6   2       14.58       26.03      2.00 o
   7   6   2       11.62        9.58      1.25 o
   8   6   2       59.80       51.85      2.34 o
   9   6   2       17.72       15.63      1.74 o
  10   6   2        0.35        1.84      0.98 o
  11   6   2        2.24        1.14      2.50 o
  -8   7   2        0.86        7.35      5.42 o
  -7   7   2        0.08        0.70      1.78 o
  -6   7   2        0.28        1.26      1.94 o
  -5   7   2       16.06       12.44      2.12 o
  -4   7   2        8.70        5.61      1.63 o
  -3   7   2       19.98       27.32      2.20 o
  -2   7   2       12.06       11.66      1.10 o
  -1   7   2        4.02        4.41      0.56 o
   0   7   2       12.72       19.10      1.11 o
   1   7   2       17.57       15.30      1.04 o
   2   7   2        0.78        0.05      0.38 o
   3   7   2       99.08       87.02      1.72 o
   4   7   2       59.35       59.41      1.61 o
   5   7   2       26.37       25.75      1.66 o
   6   7   2       14.11        7.86      1.23 o
   7   7   2        4.13        4.05      1.11 o
   8   7   2       35.01       35.35      2.65 o
   9   7   2       11.27       13.43      1.91 o
  10   7   2        0.21        0.33      1.06 o
  11   7   2        0.06        0.42      1.29 o
  -7   8   2        1.02        3.16      2.92 o
  -6   8   2        3.00        1.35      1.96 o
  -5   8   2        0.00        0.01      1.78 o
  -4   8   2        0.04        0.90      1.29 o
  -3   8   2       34.76       38.24      2.37 o
  -2   8   2        9.82        8.28      1.07 o
  -1   8   2       10.18        9.50      0.78 o
   0   8   2       16.73       18.26      1.17 o
   1   8   2        0.06       -0.49      0.41 o
   2   8   2        7.20       11.24      1.18 o
   3   8   2        4.56        5.14      0.63 o
   4   8   2       61.56       61.54      2.07 o
   5   8   2      109.07      113.99      3.81 o
   6   8   2        0.98       -0.49      0.60 o
   7   8   2      142.77      125.32      3.81 o
   8   8   2       19.77       22.42      2.24 o
   9   8   2        6.88        6.53      1.49 o
  10   8   2        1.36        1.19      1.06 o
  11   8   2        0.46        1.21      1.27 o
  -7   9   2        0.01        1.39      4.91 o
  -6   9   2        0.02        0.64      2.07 o
  -5   9   2        3.53        1.92      2.04 o
  -4   9   2        3.28        2.13      2.11 o
  -3   9   2        2.40        1.25      1.29 o
  -2   9   2       14.64       15.90      1.76 o
  -1   9   2        0.11        1.12      0.68 o
   0   9   2        0.80        0.97      0.44 o
   1   9   2       17.43       14.53      1.31 o
   2   9   2        0.15        0.19      0.59 o
   3   9   2       40.45       31.28      1.41 o
   4   9   2      238.46      230.11      4.10 o
   5   9   2       29.89       27.50      1.82 o
   6   9   2        7.85       11.25      1.43 o
   7   9   2        2.91        4.69      1.18 o
   8   9   2        4.46        5.70      1.22 o
   9   9   2        0.15        1.04      0.95 o
  10   9   2        0.26        1.00      1.05 o
  -6  10   2        0.05        0.80      1.75 o
  -5  10   2        3.42        1.56      2.22 o
  -4  10   2        3.01        2.13      2.16 o
  -3  10   2        0.79       -0.55      1.62 o
  -2  10   2        0.16        0.88      1.27 o
  -1  10   2        0.15       -0.19      0.91 o
   0  10   2       15.79       16.11      1.02 o
   1  10   2        0.59        0.35      0.69 o
   2  10   2       70.06       61.86      2.45 o
   3  10   2       25.08       24.29      2.20 o
   4  10   2       66.34       63.51      2.43 o
   5  10   2       78.48       73.34      2.64 o
   6  10   2        1.26        2.94      0.88 o
   7  10   2       26.47       27.30      2.60 o
   8  10   2        4.61        4.86      1.81 o
   9  10   2        1.25        0.76      1.05 o
  10  10   2        4.21        5.68      1.56 o
  -5  11   2        0.28        3.24      3.35 o
  -4  11   2        0.89        0.41      2.46 o
  -3  11   2        1.12        0.39      2.01 o
  -2  11   2        9.12        9.15      2.62 o
  -1  11   2        0.69       -0.45      1.71 o
   0  11   2       24.78       26.44      2.65 o
   1  11   2       15.60       16.90      1.70 o
   2  11   2        0.22        0.60      0.85 o
   3  11   2       13.00       15.54      1.97 o
   4  11   2       71.90       62.53      5.62 o
   5  11   2       73.49       72.53      4.78 o
   6  11   2        8.99       14.50      1.66 o
   7  11   2        0.35        0.47      1.58 o
   8  11   2        1.29        0.95      0.92 o
   9  11   2        0.01        0.32      1.18 o
  10  11   2        0.77        9.31      4.14 o
  -4  12   2        0.01        1.24      2.41 o
  -3  12   2        0.74        2.85      2.80 o
  -2  12   2        3.67        2.84      2.18 o
  -1  12   2        0.52       -2.03      1.82 o
   0  12   2        0.27       -0.37      2.45 o
   1  12   2        0.17        0.71      1.01 o
   2  12   2       53.62       49.47      2.63 o
   3  12   2       41.65       48.45      2.52 o
   4  12   2        1.82        5.99      1.71 o
   5  12   2        0.14        1.19      0.85 o
   6  12   2        9.17        9.44      2.17 o
   7  12   2        0.02        1.40      0.90 o
   8  12   2       10.56        8.80      2.32 o
   9  12   2        5.78        7.60      1.65 o
  -3  13   2        3.08        1.03      2.87 o
  -2  13   2        0.45        0.32      2.67 o
  -1  13   2        0.12        1.46      2.69 o
   0  13   2       26.12       28.95      4.04 o
   1  13   2        0.07        0.81      1.53 o
   2  13   2        0.18        0.42      0.96 o
   3  13   2        0.07        1.73      1.00 o
   4  13   2        8.34        9.52      1.18 o
   5  13   2        0.10        0.36      0.94 o
   6  13   2        3.23        4.19      1.30 o
   7  13   2        0.00       -0.23      0.76 o
   8  13   2        0.67        0.86      1.44 o
  -2  14   2        2.46        2.19      3.42 o
  -1  14   2        0.01        1.55      2.78 o
   0  14   2        0.07        0.10      2.14 o
   1  14   2        0.59        3.45      2.05 o
   2  14   2        4.31        7.75      2.38 o
   3  14   2        1.18        1.80      1.35 o
   4  14   2        0.15        2.06      0.72 o
   5  14   2        0.30        2.74      1.72 o
   6  14   2        2.39        4.97      1.53 o
   7  14   2        0.53        2.76      1.16 o
   1  15   2        0.00        1.08      1.58 o
   4  15   2        4.21        4.12      3.18 o
   5  15   2        4.67        8.37      1.37 o
  -5 -14   3        2.33        4.72      1.76 o
  -4 -14   3        0.93        0.06      1.54 o
  -3 -14   3        1.43        1.13      2.49 o
  -2 -14   3        0.34        0.34      2.33 o
  -1 -14   3        2.57        2.67      1.70 o
   0 -14   3        0.38        0.82      2.50 o
   1 -14   3        0.77       -0.03      1.73 o
  -6 -13   3        0.98        1.73      1.51 o
  -5 -13   3        0.04        1.98      0.94 o
  -4 -13   3        0.69        1.40      1.09 o
  -3 -13   3        5.49        6.24      2.50 o
  -2 -13   3        5.93        9.47      3.48 o
  -1 -13   3        2.04        1.19      1.56 o
   0 -13   3        0.02        0.60      1.36 o
   1 -13   3        0.03        2.23      1.64 o
   2 -13   3        2.13        1.19      3.02 o
   3 -13   3        0.07       -0.11      1.46 o
  -7 -12   3        2.44       10.07      3.77 o
  -6 -12   3        0.80        3.84      1.81 o
  -5 -12   3        4.55        6.97      1.57 o
  -4 -12   3        2.28        2.67      1.08 o
  -3 -12   3       19.82       21.31      2.37 o
  -2 -12   3       21.45       24.69      4.58 o
  -1 -12   3       13.51       11.16      2.18 o
   0 -12   3        0.87       -1.02      1.73 o
   1 -12   3        0.67        0.60      2.53 o
   2 -12   3        1.96        2.54      2.24 o
   3 -12   3        0.21        1.33      1.81 o
   4 -12   3        1.35        1.52      1.61 o
  -8 -11   3        0.80        1.96      1.20 o
  -7 -11   3        1.04        2.09      0.89 o
  -6 -11   3        2.34        1.36      1.55 o
  -5 -11   3        6.62        7.70      2.34 o
  -4 -11   3        1.10        1.15      0.88 o
  -3 -11   3       12.98       12.43      1.78 o
  -2 -11   3       29.57       34.51      2.87 o
  -1 -11   3        3.89        5.35      1.52 o
   0 -11   3        0.10        1.94      1.35 o
   1 -11   3        0.96        1.97      1.44 o
   2 -11   3        0.03       -1.35      1.17 o
   3 -11   3        0.23        0.79      1.29 o
   4 -11   3        0.00       -0.74      1.11 o
   5 -11   3        4.34        5.40      2.50 o
  -9 -10   3        0.01       14.81      3.09 o
  -8 -10   3        0.03        2.38      1.15 o
  -7 -10   3        2.47        2.18      1.03 o
  -6 -10   3        1.38        1.83      1.03 o
  -5 -10   3       21.07       24.90      6.38 o
  -4 -10   3        3.79        6.51      1.44 o
  -3 -10   3        0.67        0.04      0.67 o
  -2 -10   3       48.40       59.57      2.11 o
  -1 -10   3       23.93       24.93      2.64 o
   0 -10   3        0.91        1.16      1.04 o
   1 -10   3       16.44       14.90      2.24 o
   2 -10   3       21.70       25.08      2.82 o
   3 -10   3       31.14       25.57      2.87 o
   4 -10   3       30.92       32.80      3.30 o
   5 -10   3        0.07        2.22      1.36 o
   6 -10   3        0.83        0.34      1.48 o
  -9  -9   3        0.54        2.61      1.16 o
  -8  -9   3        7.20        6.91      1.69 o
  -7  -9   3        3.33        2.58      1.15 o
  -6  -9   3        2.24        3.14      1.17 o
  -5  -9   3       25.57       32.28      3.43 o
  -4  -9   3       52.52       62.87      2.68 o
  -3  -9   3        2.80        1.84      0.75 o
  -2  -9   3        5.46        3.91      1.19 o
  -1  -9   3        0.12        0.40      0.75 o
   0  -9   3       17.98       16.41      2.14 o
   1  -9   3        0.65        1.51      1.18 o
   2  -9   3        2.68        2.85      1.06 o
   3  -9   3        4.90        5.10      1.52 o
   4  -9   3       26.42       25.82      2.50 o
   5  -9   3       31.31       32.02      3.04 o
   6  -9   3        0.16       -0.04      1.12 o
   7  -9   3        0.08       -0.95      1.17 o
  -9  -8   3        3.77        2.76      1.28 o
  -8  -8   3        0.48        1.97      1.19 o
  -7  -8   3       10.25        8.87      1.95 o
  -6  -8   3       39.82       40.07      2.78 o
  -5  -8   3        0.36        0.11      0.77 o
  -4  -8   3       22.78       18.31      1.86 o
  -3  -8   3      153.40      158.51      3.07 o
  -2  -8   3        6.31        7.43      1.48 o
  -1  -8   3       35.36       39.00      2.13 o
   0  -8   3       55.42       59.03      2.09 o
   1  -8   3      178.01      176.53      4.26 o
   2  -8   3        0.55        0.82      0.88 o
   3  -8   3       76.22       81.83      3.26 o
   4  -8   3        0.79        1.60      1.62 o
   5  -8   3       10.00        9.02      1.67 o
   6  -8   3        2.29        2.56      1.46 o
   7  -8   3        0.04        1.04      1.33 o
   8  -8   3        0.28       -0.49      1.36 o
 -10  -7   3        0.01        5.45      2.66 o
  -9  -7   3        0.17        1.72      1.19 o
  -8  -7   3        6.27        4.74      1.48 o
  -7  -7   3        1.10        1.31      1.05 o
  -6  -7   3        2.11        2.56      1.08 o
  -5  -7   3      106.84      101.22      3.56 o
  -4  -7   3        3.72        6.43      1.17 o
  -3  -7   3       26.14       18.18      1.05 o
  -2  -7   3       42.12       42.04      1.20 o
  -1  -7   3        0.98        1.54      0.41 o
   0  -7   3        8.86       15.05      0.92 o
   1  -7   3        9.96       13.21      0.89 o
   2  -7   3       20.87       23.72      1.89 o
   3  -7   3        1.49        1.89      0.91 o
   4  -7   3        8.67        7.64      1.40 o
   5  -7   3        1.77        1.31      1.24 o
   6  -7   3        3.01        2.92      1.28 o
   7  -7   3        0.01       -1.60      1.04 o
   8  -7   3        2.00        0.78      1.35 o
 -10  -6   3        6.08        8.60      2.62 o
  -9  -6   3        0.09        0.86      1.18 o
  -8  -6   3        0.79        1.00      1.07 o
  -7  -6   3        2.09        1.33      0.97 o
  -6  -6   3        4.16        6.66      1.34 o
  -5  -6   3        1.89        2.96      0.92 o
  -4  -6   3       18.76       23.17      1.71 o
  -3  -6   3       35.26       40.27      1.32 o
  -2  -6   3       50.19       51.19      1.25 o
  -1  -6   3       39.39       30.75      0.90 o
   0  -6   3      211.25      216.59      2.51 o
   1  -6   3       16.08       13.58      0.82 o
   2  -6   3        0.50       -0.15      0.42 o
   3  -6   3       28.21       27.05      1.83 o
   4  -6   3       32.35       33.69      1.83 o
   5  -6   3       29.99       36.87      1.99 o
   6  -6   3        0.64        0.80      1.07 o
   7  -6   3        0.77        1.46      1.18 o
   8  -6   3        0.03       -0.77      1.23 o
   9  -6   3        2.46       -0.48      1.34 o
 -10  -5   3        0.26        2.09      2.03 o
  -9  -5   3        0.60        0.71      1.77 o
  -8  -5   3        3.14        3.23      1.21 o
  -7  -5   3        6.60        8.56      1.52 o
  -6  -5   3      115.33      107.50      3.40 o
  -5  -5   3      165.78      169.22      3.82 o
  -4  -5   3      331.82      335.26      5.37 o
  -3  -5   3      471.36      466.50      5.45 o
  -2  -5   3      350.06      314.78      3.04 o
  -1  -5   3      198.93      187.20      2.14 o
   0  -5   3        6.26        9.59      0.72 o
   1  -5   3      139.56      152.18      1.92 o
   2  -5   3       85.04       96.63      1.84 o
   3  -5   3       15.88       17.71      1.44 o
   4  -5   3        9.50        9.00      1.11 o
   5  -5   3       28.17       27.57      1.82 o
   6  -5   3       13.25       10.96      1.63 o
   7  -5   3       16.14       19.42      3.53 o
   8  -5   3        9.52        6.84      1.62 o
   9  -5   3        0.23       -0.62      1.23 o
 -10  -4   3        0.33        3.01      2.40 o
  -9  -4   3        1.95        3.05      2.05 o
  -8  -4   3        0.04        0.22      0.86 o
  -7  -4   3        0.00        0.42      0.88 o
  -6  -4   3      586.22      581.49      9.47 o
  -5  -4   3      123.14      111.95      3.35 o
  -4  -4   3       72.34       64.89      1.70 o
  -3  -4   3      607.62      599.96      5.18 o
  -2  -4   3       14.18       14.10      0.73 o
  -1  -4   3       13.86       10.76      0.57 o
   0  -4   3      125.51      118.50      1.77 o
   1  -4   3       35.27       31.20      0.81 o
   2  -4   3      441.30      433.86      3.96 o
   3  -4   3       96.61       96.04      3.82 o
   4  -4   3      409.01      385.14      3.83 o
   5  -4   3       19.55       16.61      1.48 o
   6  -4   3       21.03       20.23      1.69 o
   7  -4   3        0.00        1.21      0.90 o
   8  -4   3        0.05        1.26      1.64 o
   9  -4   3        0.91        3.24      2.15 o
  10  -4   3        0.48       -0.94      2.61 o
 -10  -3   3        0.10        1.95      1.69 o
  -9  -3   3       16.53       24.85      3.24 o
  -8  -3   3        1.48       -0.17      1.21 o
  -7  -3   3        2.27        3.36      1.15 o
  -6  -3   3      335.30      336.25      7.10 o
  -5  -3   3        1.11        1.24      0.98 o
  -4  -3   3        0.23        0.06      0.35 o
  -3  -3   3      158.56      168.29      2.21 o
  -2  -3   3      226.47      233.54      2.63 o
  -1  -3   3      119.28      125.74      1.73 o
   0  -3   3      797.88      859.79      5.58 o
   1  -3   3     2609.88     2677.61     14.93 o
   2  -3   3      207.64      251.03      2.67 o
   3  -3   3       55.47       56.63      1.61 o
   4  -3   3       30.98       24.34      0.90 o
   5  -3   3       21.91       25.96      1.57 o
   6  -3   3       22.40       26.11      1.86 o
   7  -3   3        3.48        2.52      0.93 o
   8  -3   3        0.57        0.72      0.88 o
   9  -3   3        2.08        1.83      1.98 o
  10  -3   3        0.00       -0.41      1.88 o
 -10  -2   3        0.41        1.20      3.17 o
  -9  -2   3       13.93       18.56      3.52 o
  -8  -2   3        2.16        2.82      1.51 o
  -7  -2   3        0.00        1.09      0.89 o
  -6  -2   3      404.07      357.51      6.05 o
  -5  -2   3        1.63        0.85      0.57 o
  -4  -2   3       70.93       65.39      1.57 o
  -3  -2   3       86.34       97.60      1.71 o
  -2  -2   3      149.18      129.53      1.74 o
  -1  -2   3     3406.18     3603.22     33.99 o
   0  -2   3       80.92       90.21      1.25 o
   1  -2   3     3265.74     3072.39     20.19 o
   2  -2   3      274.44      257.80      2.57 o
   3  -2   3      323.77      290.97      3.14 o
   4  -2   3     1079.92     1115.66      6.38 o
   5  -2   3       66.86       63.08      1.52 o
   6  -2   3       87.88       86.78      2.56 o
   7  -2   3       68.53       63.92      2.43 o
   8  -2   3        5.81        5.52      2.03 o
   9  -2   3        7.00        4.66      1.66 o
  10  -2   3        0.01        0.86      1.94 o
  11  -2   3        0.01        4.70      5.18 o
 -10  -1   3        1.72        5.86      2.15 o
  -9  -1   3       22.77       26.38      3.21 o
  -8  -1   3       38.26       40.30      3.69 o
  -7  -1   3       17.85       18.08      1.82 o
  -6  -1   3        0.38        0.27      0.64 o
  -5  -1   3       20.46       19.75      1.40 o
  -4  -1   3       54.86       52.57      1.62 o
  -3  -1   3      169.96      166.11      2.53 o
  -2  -1   3     1676.23     1721.95     10.60 o
  -1  -1   3     2380.40     2376.59     12.24 o
   0  -1   3      268.16      211.92      1.68 o
   1  -1   3    14489.08    13910.74    243.81 o
   2  -1   3      825.07      800.51      5.05 o
   3  -1   3        6.52        7.12      0.41 o
   4  -1   3      382.45      361.06      3.02 o
   5  -1   3       16.67       18.29      1.05 o
   6  -1   3       23.69       22.42      1.33 o
   7  -1   3        2.45        2.23      0.90 o
   8  -1   3       21.58       18.49      1.74 o
   9  -1   3        0.02       -0.18      1.09 o
  10  -1   3        0.42        2.02      1.53 o
  11  -1   3        0.63       -0.75      2.36 o
 -10   0   3        1.31        4.12      4.21 o
  -9   0   3        0.01        2.91      1.44 o
  -8   0   3        2.50        3.42      1.16 o
  -7   0   3        9.21       13.50      1.62 o
  -6   0   3        0.01       -0.37      0.66 o
  -5   0   3        0.13        0.21      0.47 o
  -4   0   3        5.97        8.11      0.78 o
  -3   0   3      653.40      686.96      5.93 o
  -2   0   3     1915.85     2110.71     12.62 o
  -1   0   3     2244.10     2392.18     14.60 o
   0   0   3     1015.76      952.14      5.45 o
   1   0   3    11479.57    10797.54    133.13 o
   2   0   3        5.38        6.65      0.46 o
   3   0   3       88.92      101.95      1.37 o
   4   0   3       70.99       67.60      1.14 o
   5   0   3      185.89      196.45      2.36 o
   6   0   3       59.20       56.56      1.42 o
   7   0   3        1.50        2.07      0.77 o
   8   0   3       55.04       57.74      3.11 o
   9   0   3        0.61        0.81      1.25 o
  10   0   3        0.79        0.60      1.77 o
  11   0   3        1.23        2.27      2.42 o
 -10   1   3        2.56        6.87      2.03 o
  -9   1   3        0.44        3.37      1.49 o
  -8   1   3        0.43        2.75      1.05 o
  -7   1   3        4.79        6.16      1.22 o
  -6   1   3        6.57        9.07      1.12 o
  -5   1   3        4.16        5.22      0.85 o
  -4   1   3       68.71       68.13      1.67 o
  -3   1   3        8.51        8.58      0.72 o
  -2   1   3     4168.74     4412.93     32.29 o
  -1   1   3     1744.11     1757.49     13.38 o
   0   1   3      166.80      137.14      1.79 o
   1   1   3      181.97      207.88      1.92 o
   2   1   3      111.07       94.79      1.14 o
   3   1   3       60.21       52.27      0.98 o
   4   1   3       57.83       56.71      1.28 o
   5   1   3      345.60      358.06      3.30 o
   6   1   3      105.04      112.68      1.94 o
   7   1   3       54.93       64.90      1.64 o
   8   1   3       89.25       81.03      3.04 o
   9   1   3        1.81        0.71      1.16 o
  10   1   3        0.17        0.65      1.10 o
  11   1   3        3.70        2.76      1.61 o
  -9   2   3        0.72        6.69      2.25 o
  -8   2   3        0.99        3.92      1.76 o
  -7   2   3        0.53        1.39      1.22 o
  -6   2   3        3.31        2.25      0.77 o
  -5   2   3      110.38      100.55      2.49 o
  -4   2   3      370.55      407.75      4.22 o
  -3   2   3      600.31      615.38      4.95 o
  -2   2   3       57.99       65.68      1.44 o
  -1   2   3     1169.49     1226.94     12.06 o
   0   2   3        0.61        0.16      0.34 o
   1   2   3       65.90       60.74      1.16 o
   2   2   3        0.21        0.27      0.18 o
   3   2   3     1316.88     1337.48      8.02 o
   4   2   3       82.05       72.49      1.34 o
   5   2   3       72.71       82.70      1.52 o
   6   2   3       60.66       58.38      1.49 o
   7   2   3      123.36      121.98      2.62 o
   8   2   3      190.66      176.94      3.87 o
   9   2   3       12.98       14.42      2.01 o
  10   2   3        0.15       -0.01      1.21 o
  11   2   3        1.11        1.57      1.36 o
  -9   3   3        0.53        3.21      3.66 o
  -8   3   3        3.73        3.39      1.93 o
  -7   3   3       21.77       19.87      1.98 o
  -6   3   3       31.11       29.02      1.76 o
  -5   3   3       26.97       17.91      1.41 o
  -4   3   3       96.61       89.69      2.25 o
  -3   3   3       49.61       46.14      1.31 o
  -2   3   3        0.35        3.35      0.55 o
  -1   3   3       49.56       67.54      1.34 o
   0   3   3       50.95       41.84      1.64 o
   1   3   3      341.11      368.22      3.17 o
   2   3   3      163.41      194.83      2.07 o
   3   3   3       30.33       26.84      0.94 o
   4   3   3      278.65      295.26      3.29 o
   5   3   3      116.25      118.45      2.21 o
   6   3   3      388.92      427.68      4.76 o
   7   3   3        7.63        9.29      1.18 o
   8   3   3       14.74       15.66      1.55 o
   9   3   3        3.17        1.77      1.03 o
  10   3   3        2.58        3.96      1.37 o
  11   3   3        1.42        0.86      1.40 o
  -9   4   3        0.00       -0.32      2.56 o
  -8   4   3        0.09        4.83      1.97 o
  -7   4   3        0.19        1.54      1.26 o
  -6   4   3        6.47        5.62      1.22 o
  -5   4   3        0.95        0.54      0.76 o
  -4   4   3      124.32      128.65      2.65 o
  -3   4   3        1.48        3.58      0.56 o
  -2   4   3      292.20      274.51      3.02 o
  -1   4   3        3.28        2.53      0.42 o
   0   4   3      295.83      287.69      5.97 o
   1   4   3        0.79        2.74      0.39 o
   2   4   3        3.87        2.50      0.32 o
   3   4   3     2195.88     2292.81     29.52 o
   4   4   3        6.79        6.45      0.69 o
   5   4   3        0.10        2.88      0.57 o
   6   4   3       16.85       15.92      1.34 o
   7   4   3        8.27        7.80      1.12 o
   8   4   3        0.17        0.43      0.69 o
   9   4   3       15.04       14.96      1.64 o
  10   4   3        0.14        0.07      1.03 o
  11   4   3        7.28        6.82      1.99 o
  -8   5   3        0.14        0.43      5.47 o
  -7   5   3       14.52        8.65      1.93 o
  -6   5   3        8.72       15.35      1.91 o
  -5   5   3        0.08       -0.79      0.82 o
  -4   5   3        9.43       12.37      1.58 o
  -3   5   3       67.86       61.83      1.47 o
  -2   5   3       32.13       29.66      0.94 o
  -1   5   3      317.27      309.41      2.77 o
   0   5   3      341.00      365.97      3.46 o
   1   5   3      249.22      251.08      3.25 o
   2   5   3       17.36       15.54      0.74 o
   3   5   3        3.49        4.72      0.52 o
   4   5   3      193.41      196.49      2.79 o
   5   5   3        3.97        3.49      0.70 o
   6   5   3        0.01       -0.22      0.46 o
   7   5   3       58.59       54.72      2.16 o
   8   5   3        1.91        2.17      0.86 o
   9   5   3       26.63       28.09      2.21 o
  10   5   3        0.24        0.44      0.86 o
  11   5   3        4.69        5.52      1.60 o
  -8   6   3        3.35        9.87      2.56 o
  -7   6   3        0.02        3.01      1.71 o
  -6   6   3        7.95        8.55      1.85 o
  -5   6   3        0.06        0.19      0.87 o
  -4   6   3       38.32       38.09      2.38 o
  -3   6   3      292.14      302.04      6.29 o
  -2   6   3        1.64        4.51      0.78 o
  -1   6   3        5.68        2.45      0.48 o
   0   6   3      585.43      617.31      6.39 o
   1   6   3      179.06      178.28      2.89 o
   2   6   3        0.41        3.43      0.46 o
   3   6   3      120.95      132.98      2.04 o
   4   6   3        0.02        0.06      0.34 o
   5   6   3       45.10       31.71      1.53 o
   6   6   3       22.67       24.36      1.95 o
   7   6   3       28.18       29.81      2.02 o
   8   6   3        4.76        3.65      0.96 o
   9   6   3       46.64       42.62      2.47 o
  10   6   3       18.40       17.05      1.91 o
  11   6   3        3.23        1.94      1.11 o
  -8   7   3        0.22        3.33      4.53 o
  -7   7   3        2.49       12.11      3.74 o
  -6   7   3        0.96        2.04      1.48 o
  -5   7   3        0.02        0.56      1.21 o
  -4   7   3        4.22        6.33      1.43 o
  -3   7   3      151.02      154.22      4.66 o
  -2   7   3       40.92       35.21      2.17 o
  -1   7   3        1.00        1.34      0.46 o
   0   7   3       39.58       42.32      1.36 o
   1   7   3      101.73       89.43      2.20 o
   2   7   3        0.49        0.98      0.35 o
   3   7   3        0.70        2.05      0.50 o
   4   7   3      121.02      128.49      2.46 o
   5   7   3       66.26       59.43      2.41 o
   6   7   3        1.45        0.43      0.92 o
   7   7   3      301.33      283.50      5.67 o
   8   7   3       79.10       75.52      2.73 o
   9   7   3        2.01        5.00      1.13 o
  10   7   3        4.86        3.99      1.39 o
  11   7   3        0.10        0.36      1.14 o
  -7   8   3        1.16        4.48      3.84 o
  -6   8   3        2.80        1.14      2.15 o
  -5   8   3        1.16        0.05      1.32 o
  -4   8   3       14.11       11.67      2.13 o
  -3   8   3      155.71      145.63      5.81 o
  -2   8   3       27.08       32.24      2.26 o
  -1   8   3       11.95        9.16      1.03 o
   0   8   3       75.43       86.15      1.99 o
   1   8   3        2.99        1.86      0.63 o
   2   8   3       20.29       21.89      0.93 o
   3   8   3      113.00      123.90      2.20 o
   4   8   3      142.67      141.10      2.68 o
   5   8   3      141.48      133.31      3.42 o
   6   8   3       59.13       52.00      3.38 o
   7   8   3       15.81       13.54      1.69 o
   8   8   3        4.16        0.92      0.76 o
   9   8   3        0.26        0.89      0.92 o
  10   8   3        1.61        1.20      1.12 o
  11   8   3        0.16        2.46      1.30 o
  -6   9   3        4.21        3.71      3.48 o
  -5   9   3        1.95        2.44      1.95 o
  -4   9   3       16.95       15.64      2.44 o
  -3   9   3        3.05        2.89      1.51 o
  -2   9   3       12.19       10.79      1.67 o
  -1   9   3        3.93        3.92      1.16 o
   0   9   3       12.36       13.62      0.93 o
   1   9   3        1.81        1.78      0.72 o
   2   9   3       34.83       35.57      1.63 o
   3   9   3       24.58       22.66      1.07 o
   4   9   3      482.41      458.66      5.34 o
   5   9   3        1.93       -0.60      0.61 o
   6   9   3        7.34       13.80      1.60 o
   7   9   3        3.64        2.89      1.02 o
   8   9   3       23.22       24.32      2.36 o
   9   9   3        1.87        0.13      0.87 o
  10   9   3        1.89        3.80      1.24 o
  11   9   3        1.70        3.31      1.36 o
  -6  10   3        0.86        1.53      1.73 o
  -5  10   3        1.46        1.00      2.15 o
  -4  10   3        0.13       -1.22      1.52 o
  -3  10   3        2.27        1.63      1.43 o
  -2  10   3        4.25        3.86      1.55 o
  -1  10   3        1.01        0.00      0.94 o
   0  10   3       80.23       76.95      3.00 o
   1  10   3       20.82       21.44      1.67 o
   2  10   3       69.53       68.54      2.29 o
   3  10   3      159.94      171.69      2.72 o
   4  10   3       34.73       38.10      1.75 o
   5  10   3        0.00       -0.90      0.68 o
   6  10   3       32.73       34.53      2.10 o
   7  10   3       22.02       15.69      2.06 o
   8  10   3        0.42        1.77      0.93 o
   9  10   3        0.05        0.66      1.14 o
  10  10   3        0.75        2.49      1.52 o
  -5  11   3        0.08       -0.13      2.08 o
  -4  11   3        0.82        0.80      2.04 o
  -3  11   3        1.93       -0.38      1.80 o
  -2  11   3        4.56        3.25      1.70 o
  -1  11   3        0.37       -0.64      1.07 o
   0  11   3        0.47       -0.37      0.98 o
   1  11   3        0.20       -0.69      0.78 o
   2  11   3        7.24        4.19      0.96 o
   3  11   3        6.83        5.09      1.20 o
   4  11   3       38.96       35.07      1.74 o
   5  11   3       10.39       12.95      1.62 o
   6  11   3        0.00        1.75      0.87 o
   7  11   3        0.14        1.99      1.07 o
   8  11   3        4.46        6.03      1.35 o
   9  11   3        5.68        8.02      2.02 o
  10  11   3        4.58        6.32      1.35 o
  -4  12   3        0.06        0.93      1.75 o
  -3  12   3        0.49        0.97      1.92 o
  -2  12   3        1.77       -2.47      3.89 o
  -1  12   3        1.67       -0.47      1.79 o
   0  12   3       27.15       28.36      3.87 o
   1  12   3        6.25        8.54      1.73 o
   2  12   3       13.30       14.27      2.01 o
   3  12   3        5.28        1.91      1.43 o
   4  12   3       11.69       12.76      1.26 o
   5  12   3        2.66        2.87      0.80 o
   6  12   3        0.02        3.02      1.41 o
   7  12   3        0.59        3.57      1.30 o
   8  12   3        0.08        2.54      2.91 o
   9  12   3        1.12        1.88      1.02 o
  -3  13   3        3.02        2.74      3.19 o
  -2  13   3        0.00       -0.69      2.41 o
  -1  13   3        2.88       -0.02      3.28 o
   0  13   3        0.03       -1.69      2.30 o
   1  13   3       17.24       20.05      4.32 o
   2  13   3        1.19        0.52      1.46 o
   3  13   3        0.76        2.60      1.42 o
   4  13   3        9.74       11.97      1.17 o
   5  13   3        5.82        8.86      2.36 o
   6  13   3        1.25        4.24      1.85 o
   7  13   3       20.73       22.48      2.71 o
   8  13   3        0.40        0.77      0.87 o
  -1  14   3        0.86        1.66      2.75 o
   0  14   3        0.02        1.10      1.98 o
   1  14   3        0.37        0.27      1.76 o
   2  14   3        3.61        3.99      1.79 o
   3  14   3        0.81        3.66      2.84 o
   4  14   3        0.68        1.95      1.05 o
   5  14   3        2.12        4.39      2.53 o
   6  14   3        3.04        4.48      1.29 o
   7  14   3        0.80        3.32      0.99 o
   1  15   3        1.06        5.63      4.90 o
   4  15   3        1.00        1.80      1.76 o
   5  15   3        8.80       10.94      1.36 o
   6  15   3        0.00        1.30      2.03 o
  -3 -14   4        4.49        3.12      2.61 o
  -2 -14   4        0.77        0.83      2.16 o
  -1 -14   4        3.23        3.81      2.80 o
   0 -14   4        2.25        1.46      1.75 o
  -5 -13   4        0.32        7.56      2.72 o
  -4 -13   4        0.00        4.87      2.18 o
  -3 -13   4        7.38        4.95      2.92 o
  -2 -13   4        3.80        3.42      2.44 o
  -1 -13   4        0.91       -0.29      2.31 o
   0 -13   4        0.40       -0.43      1.79 o
   1 -13   4        0.08       -1.40      2.40 o
   2 -13   4        1.04        0.22      2.70 o
   3 -13   4        0.31       -0.32      2.18 o
  -7 -12   4        0.48        6.57      2.47 o
  -6 -12   4        0.13        0.57      0.84 o
  -5 -12   4        0.57        1.46      0.74 o
  -4 -12   4        0.90        3.09      1.39 o
  -3 -12   4        0.19        2.25      1.79 o
  -2 -12   4        1.10        3.72      2.32 o
  -1 -12   4        0.31       -1.33      1.14 o
   0 -12   4        5.94        6.17      1.78 o
   1 -12   4        2.75        0.25      1.43 o
   2 -12   4        0.49        3.64      1.89 o
   3 -12   4        0.16        1.06      1.48 o
   4 -12   4        8.82        6.35      2.21 o
  -7 -11   4        0.04        1.35      0.97 o
  -6 -11   4        0.08        0.06      1.19 o
  -5 -11   4        4.15        1.73      1.45 o
  -4 -11   4        7.22        8.88      1.71 o
  -3 -11   4        0.64        1.56      0.89 o
  -2 -11   4       51.19       51.58      3.37 o
  -1 -11   4        0.49        1.10      1.21 o
   0 -11   4        1.83        2.14      1.46 o
   1 -11   4        0.96        1.46      1.50 o
   2 -11   4       10.14        5.15      1.72 o
   3 -11   4        1.82       -0.57      1.61 o
   4 -11   4        0.12        1.82      1.53 o
   5 -11   4        3.22        6.18      2.43 o
  -8 -10   4        1.48        2.88      1.44 o
  -7 -10   4        0.51        0.61      0.98 o
  -6 -10   4        6.14        3.19      1.43 o
  -5 -10   4       12.86        8.80      1.85 o
  -4 -10   4        0.19        0.68      0.74 o
  -3 -10   4        1.98        2.20      1.25 o
  -2 -10   4       42.64       43.92      2.57 o
  -1 -10   4        6.44        4.56      1.49 o
   0 -10   4       31.46       35.07      6.27 o
   1 -10   4        7.23        4.51      1.67 o
   2 -10   4       16.01       14.09      2.33 o
   3 -10   4       11.30        7.27      1.85 o
   4 -10   4        0.71        0.06      1.34 o
   5 -10   4        8.10        8.67      2.14 o
   6 -10   4        1.26       -0.34      1.37 o
  -9  -9   4        2.03       11.67      4.78 o
  -8  -9   4        1.25        1.48      1.02 o
  -7  -9   4        0.27        1.41      1.06 o
  -6  -9   4        3.17        4.72      1.33 o
  -5  -9   4        3.77        3.47      2.02 o
  -4  -9   4        3.36        2.71      1.20 o
  -3  -9   4       23.29       21.53      1.91 o
  -2  -9   4       58.83       53.85      2.17 o
  -1  -9   4        5.17        8.10      1.76 o
   0  -9   4       31.36       33.04      2.98 o
   1  -9   4       22.10       23.71      2.57 o
   2  -9   4       27.65       19.51      2.52 o
   3  -9   4        6.07        6.62      1.79 o
   4  -9   4        0.13        2.40      1.29 o
   5  -9   4        2.39        3.50      1.53 o
   6  -9   4        1.56        1.94      1.68 o
   7  -9   4        0.29        0.12      1.55 o
  -9  -8   4        0.08        2.48      1.23 o
  -8  -8   4        0.15       -0.05      0.93 o
  -7  -8   4        0.47        0.56      0.99 o
  -6  -8   4        5.38        4.91      1.36 o
  -5  -8   4        7.32        5.56      1.32 o
  -4  -8   4       38.19       38.22      2.31 o
  -3  -8   4       34.69       39.05      1.64 o
  -2  -8   4       14.39       14.33      1.38 o
  -1  -8   4       18.67       23.74      1.98 o
   0  -8   4        3.39        0.86      0.79 o
   1  -8   4       18.51       15.79      2.07 o
   2  -8   4       58.38       60.12      3.15 o
   3  -8   4       14.20       17.09      1.89 o
   4  -8   4       39.16       33.71      2.60 o
   5  -8   4       12.34       12.57      1.91 o
   6  -8   4        0.03       -0.36      1.10 o
   7  -8   4        0.58       -0.58      1.26 o
   8  -8   4        0.26        2.51      1.52 o
  -9  -7   4        1.27        2.87      1.44 o
  -8  -7   4        3.98        4.31      1.53 o
  -7  -7   4        1.42        2.95      1.24 o
  -6  -7   4        5.33        3.23      1.24 o
  -5  -7   4        3.30        1.78      0.96 o
  -4  -7   4       15.59       17.68      1.88 o
  -3  -7   4        4.44        2.72      0.74 o
  -2  -7   4      190.48      181.09      3.17 o
  -1  -7   4       56.47       46.95      2.14 o
   0  -7   4        0.68        0.38      0.62 o
   1  -7   4      140.03      133.15      3.46 o
   2  -7   4        4.23        4.24      1.08 o
   3  -7   4       23.19       23.72      2.06 o
   4  -7   4        0.02        0.02      0.86 o
   5  -7   4       19.39       18.63      2.12 o
   6  -7   4        0.02        1.06      1.18 o
   7  -7   4        1.91        0.29      1.27 o
   8  -7   4        0.21        1.26      1.37 o
  -9  -6   4        2.03        0.82      1.71 o
  -8  -6   4        0.00        0.48      1.05 o
  -7  -6   4        1.76        1.50      1.10 o
  -6  -6   4        8.20        7.94      1.52 o
  -5  -6   4      207.68      200.24      5.08 o
  -4  -6   4       14.15       11.51      1.53 o
  -3  -6   4       68.08       71.73      2.00 o
  -2  -6   4      291.69      281.21      3.86 o
  -1  -6   4        4.14        7.33      0.64 o
   0  -6   4       35.51       42.19      1.03 o
   1  -6   4      201.39      195.18      2.83 o
   2  -6   4       43.95       48.77      2.14 o
   3  -6   4        3.66        4.33      1.04 o
   4  -6   4        0.06       -0.58      0.78 o
   5  -6   4        7.60        6.27      1.38 o
   6  -6   4        1.39        1.18      1.19 o
   7  -6   4        3.08        2.79      1.36 o
   8  -6   4        2.20       -0.02      1.16 o
   9  -6   4        0.36        0.58      1.42 o
 -10  -5   4        0.42        8.09      3.09 o
  -9  -5   4        0.71        1.49      1.80 o
  -8  -5   4        0.86        1.34      1.21 o
  -7  -5   4        0.00        0.65      0.92 o
  -6  -5   4        0.27        0.63      0.93 o
  -5  -5   4       16.92       15.82      1.65 o
  -4  -5   4       64.95       54.16      2.52 o
  -3  -5   4       28.64       27.69      1.16 o
  -2  -5   4       14.09       11.95      0.81 o
  -1  -5   4       24.35       19.98      0.96 o
   0  -5   4       10.83       12.34      0.68 o
   1  -5   4       17.05       19.33      0.95 o
   2  -5   4        6.20        6.40      0.57 o
   3  -5   4        0.50        0.93      0.65 o
   4  -5   4        6.95        5.80      0.93 o
   5  -5   4      170.07      182.55      3.70 o
   6  -5   4        0.91       -0.04      1.00 o
   7  -5   4        0.53       -0.38      1.12 o
   8  -5   4        2.28        1.44      1.31 o
   9  -5   4        0.59       -1.19      1.73 o
 -10  -4   4        0.30        8.90      2.22 o
  -9  -4   4        0.08        2.02      1.78 o
  -8  -4   4        0.82        0.98      1.31 o
  -7  -4   4        4.95        3.86      1.25 o
  -6  -4   4        0.81        0.96      0.89 o
  -5  -4   4        5.28        6.51      1.19 o
  -4  -4   4        6.50        8.55      0.93 o
  -3  -4   4       19.61       18.91      1.07 o
  -2  -4   4      113.75      113.72      1.89 o
  -1  -4   4       17.34       19.32      0.86 o
   0  -4   4       53.55       46.26      1.09 o
   1  -4   4      268.62      290.32      3.13 o
   2  -4   4      886.81      962.06      8.47 o
   3  -4   4      302.38      320.70      4.03 o
   4  -4   4      237.17      266.10      4.02 o
   5  -4   4       23.41       26.42      1.79 o
   6  -4   4        5.88        7.55      1.18 o
   7  -4   4        4.85        6.94      1.23 o
   8  -4   4        1.90        3.09      1.06 o
   9  -4   4        0.08       -0.75      1.11 o
  10  -4   4        1.97        1.21      2.17 o
 -10  -3   4        1.27        7.31      2.09 o
  -9  -3   4        0.46        2.28      2.96 o
  -8  -3   4        1.99        1.63      1.36 o
  -7  -3   4        2.09        2.57      0.96 o
  -6  -3   4        6.46        7.67      1.26 o
  -5  -3   4        1.14        4.21      1.02 o
  -4  -3   4       48.79       46.08      1.59 o
  -3  -3   4      128.75      112.10      1.93 o
  -2  -3   4       68.50       68.90      1.46 o
  -1  -3   4       93.48       94.37      1.84 o
   0  -3   4       14.07        6.94      0.56 o
   1  -3   4       35.56       44.40      1.25 o
   2  -3   4        8.28       11.15      0.54 o
   3  -3   4       79.93       86.15      2.39 o
   4  -3   4       53.03       49.68      1.58 o
   5  -3   4       56.00       49.14      1.48 o
   6  -3   4       25.80       24.02      1.70 o
   7  -3   4       18.32       20.24      1.79 o
   8  -3   4        2.99        2.91      1.20 o
   9  -3   4        0.69        0.79      1.65 o
  10  -3   4        0.05       -1.50      1.81 o
 -10  -2   4        1.88       10.43      2.77 o
  -9  -2   4        0.14        1.22      2.14 o
  -8  -2   4        3.87        3.80      2.32 o
  -7  -2   4        0.26       -0.47      1.44 o
  -6  -2   4        8.96        9.36      1.42 o
  -5  -2   4      210.97      206.85      3.58 o
  -4  -2   4       56.93       54.09      1.71 o
  -3  -2   4       55.69       54.87      1.40 o
  -2  -2   4      213.02      210.90      2.45 o
  -1  -2   4      860.57      910.59      5.96 o
   0  -2   4      125.32      116.36      1.60 o
   1  -2   4     4174.65     4374.66     28.55 o
   2  -2   4      232.10      231.51      2.20 o
   3  -2   4     1027.31     1079.91      8.05 o
   4  -2   4      316.14      321.77      3.40 o
   5  -2   4       23.36       23.07      0.78 o
   6  -2   4        0.00       -0.16      0.74 o
   7  -2   4        0.71        0.61      0.81 o
   8  -2   4        0.18        1.19      1.34 o
   9  -2   4        0.89        0.51      1.41 o
  10  -2   4        4.15        3.99      1.65 o
  11  -2   4        0.49       -2.36      1.82 o
 -10  -1   4        0.72        7.20      3.49 o
  -9  -1   4        0.41        3.70      1.60 o
  -8  -1   4        5.67        9.55      2.15 o
  -7  -1   4        7.03        7.65      1.73 o
  -6  -1   4        8.15        7.21      1.31 o
  -5  -1   4        2.40        0.48      0.74 o
  -4  -1   4       67.30       66.54      1.76 o
  -3  -1   4       35.48       38.00      1.23 o
  -2  -1   4       62.82       58.91      1.48 o
  -1  -1   4     6491.28     6591.00     44.93 o
   0  -1   4        2.07        4.00      0.40 o
   1  -1   4     5995.89     6194.34     40.91 o
   2  -1   4      256.74      223.40      2.15 o
   3  -1   4       16.88       11.01      0.66 o
   4  -1   4       39.16       41.70      0.93 o
   5  -1   4       15.27       13.13      0.80 o
   6  -1   4        7.53       11.77      1.09 o
   7  -1   4        0.22        0.03      0.76 o
   8  -1   4        3.59        4.56      1.13 o
   9  -1   4        0.35        1.39      2.00 o
  10  -1   4        0.90        1.94      1.38 o
  11  -1   4        0.03       -0.14      1.79 o
  -9   0   4        2.89        3.36      2.02 o
  -8   0   4       11.56       17.64      2.57 o
  -7   0   4        5.60        5.48      1.52 o
  -6   0   4       40.27       31.55      2.28 o
  -5   0   4        1.21        1.74      0.68 o
  -4   0   4       69.32       68.05      2.01 o
  -3   0   4      479.13      510.68      4.71 o
  -2   0   4        1.59        5.32      0.62 o
  -1   0   4      440.84      491.59      4.27 o
   0   0   4      803.31      909.62      5.53 o
   1   0   4        4.66        9.46      0.58 o
   2   0   4      397.51      390.78      3.27 o
   3   0   4       26.22       21.41      0.73 o
   4   0   4      200.72      221.88      2.38 o
   5   0   4       51.26       51.57      1.27 o
   6   0   4       84.14       88.03      1.97 o
   7   0   4       18.52       24.94      1.55 o
   8   0   4       53.57       45.18      2.87 o
   9   0   4        0.27        0.47      1.17 o
  10   0   4        4.66        2.00      1.83 o
  11   0   4        0.17       -0.05      1.53 o
  -9   1   4        0.24        6.35      2.17 o
  -8   1   4        1.42        2.64      2.10 o
  -7   1   4        6.01        9.95      1.87 o
  -6   1   4        1.17        0.85      0.67 o
  -5   1   4       67.77       76.17      2.20 o
  -4   1   4        0.17        0.96      0.68 o
  -3   1   4       42.93       42.55      1.51 o
  -2   1   4        4.93        3.20      0.55 o
  -1   1   4     1393.79     1408.86     10.59 o
   0   1   4       55.14       64.62      1.59 o
   1   1   4      104.55       82.54      2.36 o
   2   1   4      149.87      152.62      1.83 o
   3   1   4      407.12      426.92      3.26 o
   4   1   4       43.03       39.35      0.95 o
   5   1   4      260.51      238.21      2.68 o
   6   1   4      327.49      315.49      3.38 o
   7   1   4        5.84        4.55      0.73 o
   8   1   4       54.89       49.50      2.50 o
   9   1   4        0.51        1.52      1.29 o
  10   1   4        0.08        0.01      1.16 o
  11   1   4        0.24        0.55      1.39 o
  -9   2   4        6.32        9.98      2.51 o
  -8   2   4        0.11        1.92      2.42 o
  -7   2   4       17.77       23.23      2.19 o
  -6   2   4       21.71       21.21      1.98 o
  -5   2   4       33.82       32.29      1.71 o
  -4   2   4       36.49       38.72      1.56 o
  -3   2   4       11.01        8.99      0.78 o
  -2   2   4      134.47      127.36      2.75 o
  -1   2   4      544.00      528.53      4.86 o
   0   2   4      220.80      209.82      2.64 o
   1   2   4      853.80      828.66      4.63 o
   2   2   4        3.76        5.16      0.45 o
   3   2   4      396.36      355.33      2.64 o
   4   2   4      307.08      334.40      2.84 o
   5   2   4       21.26       21.04      1.14 o
   6   2   4        7.98        9.16      0.79 o
   7   2   4       38.86       36.21      1.61 o
   8   2   4        0.03       -0.45      0.70 o
   9   2   4        0.17        0.10      0.90 o
  10   2   4        0.10        1.19      1.25 o
  11   2   4        0.40       -1.12      2.07 o
  -9   3   4        0.00        5.30      3.53 o
  -8   3   4        0.24        2.22      1.72 o
  -7   3   4        7.09        5.47      1.29 o
  -6   3   4        7.16       10.81      1.56 o
  -5   3   4        8.68        6.47      1.32 o
  -4   3   4       47.54       42.88      1.61 o
  -3   3   4       12.57       13.28      0.96 o
  -2   3   4      123.88      121.02      1.96 o
  -1   3   4       87.01       89.78      2.28 o
   0   3   4       14.28       14.59      0.83 o
   1   3   4      580.12      591.98      4.50 o
   2   3   4      229.51      289.63      2.46 o
   3   3   4      756.22      744.61      5.04 o
   4   3   4        1.02        0.90      0.33 o
   5   3   4      436.61      458.70      3.95 o
   6   3   4      382.15      389.04      3.76 o
   7   3   4       13.83       15.65      1.46 o
   8   3   4        0.01       -0.69      0.68 o
   9   3   4       12.55       10.85      1.66 o
  10   3   4        0.29       -0.64      1.66 o
  11   3   4        2.78        2.76      1.53 o
  -9   4   4        2.06        6.77      4.88 o
  -8   4   4        1.03        5.26      2.16 o
  -7   4   4        1.11        3.24      1.67 o
  -6   4   4        0.26        2.27      1.27 o
  -5   4   4        1.12        0.80      0.91 o
  -4   4   4        4.26        3.08      1.09 o
  -3   4   4       59.97       54.01      1.62 o
  -2   4   4      337.87      327.43      3.35 o
  -1   4   4       24.71       24.99      1.01 o
   0   4   4     2231.58     2275.74     14.64 o
   1   4   4      233.27      232.86      2.68 o
   2   4   4      507.57      520.65      4.57 o
   3   4   4        9.89       12.28      0.63 o
   4   4   4     1671.89     1712.10      9.51 o
   5   4   4        0.23        0.42      0.32 o
   6   4   4       14.21       18.15      1.41 o
   7   4   4       10.49       16.70      1.51 o
   8   4   4        3.47        6.44      1.15 o
   9   4   4        4.82        3.29      1.02 o
  10   4   4        0.29        1.50      1.01 o
  11   4   4        1.73        1.34      1.43 o
  -8   5   4        0.66        1.08      2.56 o
  -7   5   4        0.41        0.10      1.78 o
  -6   5   4        6.57        7.33      1.86 o
  -5   5   4        3.81        3.47      1.14 o
  -4   5   4        1.60        0.97      0.98 o
  -3   5   4        0.00       -0.53      0.62 o
  -2   5   4      110.08      109.70      3.24 o
  -1   5   4       49.12       51.92      1.42 o
   0   5   4       31.54       33.82      1.59 o
   1   5   4      123.69      119.05      1.80 o
   2   5   4       81.26       94.03      1.69 o
   3   5   4      626.00      618.32      5.00 o
   4   5   4       11.70       15.14      0.84 o
   5   5   4        5.16        4.12      0.58 o
   6   5   4       10.96       13.41      1.25 o
   7   5   4      167.85      163.50      3.57 o
   8   5   4       17.39       21.04      1.82 o
   9   5   4       42.72       43.61      2.49 o
  10   5   4        6.40        5.50      1.21 o
  11   5   4        9.65        9.82      1.79 o
  -8   6   4        0.59        6.04      2.16 o
  -7   6   4        0.49        0.97      1.27 o
  -6   6   4        0.23        2.77      2.12 o
  -5   6   4        0.32        0.59      1.00 o
  -4   6   4       24.71       23.58      2.10 o
  -3   6   4       28.06       27.25      2.20 o
  -2   6   4       20.43       19.59      1.53 o
  -1   6   4       31.14       30.86      1.26 o
   0   6   4      385.77      403.81      4.09 o
   1   6   4      407.11      392.09      3.59 o
   2   6   4        0.26        1.42      0.42 o
   3   6   4       59.31       58.04      1.41 o
   4   6   4       32.52       29.46      1.10 o
   5   6   4      130.03      116.73      2.18 o
   6   6   4       22.50       28.33      1.81 o
   7   6   4        4.87        6.85      1.09 o
   8   6   4       19.02       13.77      1.53 o
   9   6   4       10.53        9.61      1.44 o
  10   6   4        1.59        0.20      0.93 o
  11   6   4        1.17        4.25      1.37 o
  -7   7   4        2.19        1.80      1.31 o
  -6   7   4        0.22       -0.04      1.14 o
  -5   7   4        0.25       -1.04      1.25 o
  -4   7   4        1.83        1.14      1.14 o
  -3   7   4        2.13        1.80      1.14 o
  -2   7   4      318.03      293.28      5.40 o
  -1   7   4       20.40       21.22      1.80 o
   0   7   4       23.36       25.17      1.30 o
   1   7   4      210.76      237.37      3.73 o
   2   7   4        0.00       -0.03      0.36 o
   3   7   4      285.64      268.69      3.48 o
   4   7   4      101.73      106.57      2.35 o
   5   7   4      169.98      171.25      3.83 o
   6   7   4       35.96       38.16      1.78 o
   7   7   4      219.12      212.26      4.23 o
   8   7   4       70.61       71.09      2.67 o
   9   7   4        4.13        4.64      1.13 o
  10   7   4        7.32        6.31      1.31 o
  11   7   4        0.44        1.92      1.07 o
  -7   8   4        0.01        2.40      1.77 o
  -6   8   4        0.76        1.98      1.50 o
  -5   8   4        4.87        2.68      1.55 o
  -4   8   4        3.12        1.14      1.33 o
  -3   8   4        6.44        3.56      1.34 o
  -2   8   4      129.50      140.57      3.93 o
  -1   8   4       70.95       67.67      2.72 o
   0   8   4       19.28       19.70      1.50 o
   1   8   4       72.37       78.19      1.95 o
   2   8   4       48.99       55.98      1.78 o
   3   8   4      195.52      220.01      3.19 o
   4   8   4      190.64      187.88      3.06 o
   5   8   4      526.03      502.29      7.02 o
   6   8   4       46.06       40.48      2.32 o
   7   8   4        0.81        1.77      0.94 o
   8   8   4        0.14        1.16      0.90 o
   9   8   4        2.26        2.77      1.10 o
  10   8   4        1.65        0.84      1.02 o
  11   8   4        0.48        0.34      1.19 o
  -6   9   4        0.98        1.62      1.81 o
  -5   9   4        6.40        7.58      2.07 o
  -4   9   4        0.39        0.11      1.18 o
  -3   9   4        1.30       -1.25      1.12 o
  -2   9   4       16.23       11.84      1.75 o
  -1   9   4        1.21       -0.15      0.84 o
   0   9   4       13.13       17.15      1.83 o
   1   9   4       39.15       40.71      2.15 o
   2   9   4      101.63      102.26      2.16 o
   3   9   4      181.41      148.48      2.68 o
   4   9   4       51.46       46.65      1.69 o
   5   9   4      137.97      143.23      3.65 o
   6   9   4       30.86       30.53      2.18 o
   7   9   4        0.11        1.39      0.89 o
   8   9   4        8.07        9.87      1.57 o
   9   9   4        1.27        1.11      0.96 o
  10   9   4        0.39        1.49      1.30 o
  11   9   4        0.69        3.06      1.44 o
  -5  10   4        3.76        2.96      1.69 o
  -4  10   4        1.48        1.78      1.59 o
  -3  10   4        0.04       -0.53      1.06 o
  -2  10   4        7.83        5.70      1.45 o
  -1  10   4       34.38       39.67      2.82 o
   0  10   4       24.44       21.25      2.21 o
   1  10   4       69.13       71.32      2.91 o
   2  10   4       55.76       51.47      1.62 o
   3  10   4        0.03        1.04      0.68 o
   4  10   4       60.52       61.26      1.89 o
   5  10   4      122.26      136.20      3.51 o
   6  10   4       38.01       38.18      2.27 o
   7  10   4        1.31        3.15      1.06 o
   8  10   4       10.10       11.98      1.84 o
   9  10   4        2.56        1.36      1.71 o
  10  10   4        2.24        4.64      1.57 o
  -5  11   4        0.20        0.69      1.66 o
  -4  11   4        0.79       -0.37      1.44 o
  -3  11   4        6.10        6.00      1.96 o
  -2  11   4       14.08       14.29      2.39 o
  -1  11   4        2.89        4.30      1.39 o
   0  11   4        1.28        0.76      1.11 o
   1  11   4       30.07       35.00      2.47 o
   2  11   4       46.49       45.01      1.58 o
   3  11   4        4.79        2.89      0.65 o
   4  11   4        3.41        4.78      1.14 o
   5  11   4       43.87       45.66      2.18 o
   6  11   4       46.08       51.38      2.96 o
   7  11   4        4.57        4.87      1.04 o
   8  11   4       10.41       10.51      1.54 o
   9  11   4       15.17       18.07      2.08 o
  10  11   4        0.70        4.40      1.99 o
  -4  12   4        1.59       -1.19      1.65 o
  -3  12   4        0.37       -2.84      2.80 o
  -2  12   4        2.69        1.17      1.60 o
  -1  12   4        0.45        2.07      1.46 o
   0  12   4        1.20        0.43      1.12 o
   1  12   4       17.06       13.31      1.73 o
   2  12   4       19.36       22.52      1.56 o
   3  12   4       21.82       21.44      1.28 o
   4  12   4        1.54        2.27      0.81 o
   5  12   4        1.17        1.63      0.92 o
   6  12   4        0.44        1.46      1.40 o
   7  12   4       14.33       12.43      2.40 o
   8  12   4        0.02        1.07      1.80 o
   9  12   4        0.23        3.13      2.19 o
  -2  13   4        0.02       -1.18      3.07 o
  -1  13   4        0.07        0.22      2.07 o
   0  13   4        1.37        0.56      1.42 o
   1  13   4        0.11       -0.73      1.06 o
   2  13   4        0.74        1.10      0.85 o
   3  13   4        1.13        1.28      1.34 o
   4  13   4        0.60        1.63      0.73 o
   5  13   4       22.61       25.32      2.18 o
   6  13   4        0.12        1.98      1.32 o
   7  13   4        0.68        5.49      2.20 o
   8  13   4        5.39        8.77      4.01 o
  -1  14   4        0.48        0.52      2.15 o
   0  14   4        1.19        2.79      2.94 o
   1  14   4        0.32        1.59      1.55 o
   2  14   4        0.39        1.73      1.35 o
   3  14   4        9.30       12.93      1.98 o
   4  14   4        2.16        2.75      0.94 o
   5  14   4        0.04        1.77      0.73 o
   6  14   4        2.91        4.13      1.10 o
   7  14   4        6.57        6.71      3.10 o
   1  15   4        0.00        3.65      1.44 o
   2  15   4        0.74        3.11      3.17 o
   3  15   4        0.17        0.71      1.68 o
   4  15   4        4.00        5.27      2.52 o
   5  15   4        4.08        4.88      1.24 o
   6  15   4        7.42       12.49      1.79 o
  -4 -13   5        1.51        1.53      1.51 o
  -3 -13   5        0.23       -0.73      1.31 o
  -2 -13   5       15.04       11.50      3.43 o
  -1 -13   5        5.84        5.78      6.10 o
   0 -13   5        0.93        0.10      2.06 o
   1 -13   5        0.05       -1.03      1.45 o
   2 -13   5        0.02       -0.86      2.09 o
  -6 -12   5        0.16        2.34      3.37 o
  -5 -12   5        3.35        1.38      1.28 o
  -3 -12   5        1.47       -0.57      1.09 o
  -2 -12   5        1.36        5.49      2.42 o
  -1 -12   5        4.23        2.54      3.24 o
   0 -12   5        3.66        4.00      2.41 o
   1 -12   5        2.50        4.55      1.65 o
   2 -12   5        0.11        0.07      1.43 o
   3 -12   5        0.05       -2.41      1.21 o
   4 -12   5        0.57        2.09      1.75 o
  -7 -11   5        0.22        6.72      2.65 o
  -6 -11   5        2.40        2.44      1.20 o
  -5 -11   5        0.13        6.33      3.15 o
  -4 -11   5        0.02        0.72      0.73 o
  -3 -11   5        0.10        1.32      1.18 o
  -2 -11   5       22.12       24.49      4.68 o
  -1 -11   5        9.60        8.96      1.89 o
   0 -11   5        0.19       -0.33      1.02 o
   1 -11   5        1.20        0.14      1.19 o
   2 -11   5        1.43        3.03      1.37 o
   3 -11   5        4.52        6.22      1.98 o
   4 -11   5        0.82        3.50      1.69 o
   5 -11   5        0.96       -0.07      1.64 o
  -7 -10   5        0.00        0.95      0.95 o
  -6 -10   5        0.05       -0.15      0.89 o
  -5 -10   5        0.12        0.33      1.05 o
  -4 -10   5       27.38       32.17      2.82 o
  -3 -10   5       12.99       15.96      2.14 o
  -2 -10   5        2.74        3.13      1.78 o
  -1 -10   5        9.76        9.28      1.84 o
   0 -10   5        0.65        1.54      1.21 o
   1 -10   5       11.90       12.61      4.52 o
   2 -10   5        2.52        0.79      1.29 o
   3 -10   5       11.08       10.23      2.03 o
   4 -10   5        3.96        1.93      1.49 o
   5 -10   5       23.30       22.43      6.14 o
   6 -10   5        0.00        0.38      1.57 o
  -8  -9   5        0.21        2.45      2.09 o
  -7  -9   5        1.07        1.00      1.17 o
  -6  -9   5        8.75       11.86      2.19 o
  -5  -9   5        0.14        0.51      2.01 o
  -4  -9   5        0.98        2.18      1.16 o
  -3  -9   5        0.07       -1.24      0.75 o
  -2  -9   5        0.02        0.46      0.74 o
  -1  -9   5       38.18       33.88      2.70 o
   0  -9   5        0.51       -0.15      1.45 o
   1  -9   5       72.25       74.09      3.68 o
   2  -9   5        8.50        7.60      1.83 o
   3  -9   5       43.96       52.66      3.34 o
   4  -9   5       20.37       18.13      2.42 o
   5  -9   5        0.30        1.28      1.34 o
   6  -9   5        1.56        3.52      1.74 o
   7  -9   5        0.08        0.82      1.66 o
  -8  -8   5        1.79        2.58      2.08 o
  -7  -8   5        0.03        0.69      1.03 o
  -6  -8   5        0.20        0.61      0.91 o
  -5  -8   5        1.91        1.37      1.00 o
  -4  -8   5        3.04        4.81      1.46 o
  -3  -8   5      125.70      111.00      4.32 o
  -2  -8   5        0.47        0.09      0.96 o
  -1  -8   5      361.42      370.16      6.37 o
   0  -8   5       29.31       32.09      2.63 o
   1  -8   5      301.96      316.25      7.16 o
   2  -8   5       64.45       64.88      3.34 o
   3  -8   5       33.59       30.11      3.16 o
   4  -8   5        0.97        1.20      1.59 o
   5  -8   5        1.30        1.80      1.73 o
   6  -8   5        0.26        1.13      1.24 o
   7  -8   5        0.30        0.97      1.57 o
   8  -8   5        0.14       -1.35      1.48 o
  -8  -7   5        0.02        1.22      1.94 o
  -7  -7   5        0.02        1.34      1.03 o
  -6  -7   5       22.81       19.73      2.35 o
  -5  -7   5       15.86       15.63      1.99 o
  -4  -7   5        3.45        4.65      1.16 o
  -3  -7   5      245.40      242.30      4.56 o
  -2  -7   5       19.89       18.69      1.60 o
  -1  -7   5      600.16      563.74      7.73 o
   0  -7   5       25.42       27.58      2.02 o
   1  -7   5       15.06        9.70      1.69 o
   2  -7   5       30.90       33.15      2.59 o
   3  -7   5       13.82       12.37      2.41 o
   4  -7   5        0.88        0.30      0.89 o
   5  -7   5        1.93        2.27      1.38 o
   6  -7   5        0.11        1.33      1.06 o
   7  -7   5        1.14        0.30      1.26 o
   8  -7   5        0.20       -1.27      1.28 o
  -9  -6   5        0.00        3.04      2.05 o
  -8  -6   5        1.74        2.06      1.25 o
  -7  -6   5        1.97        3.79      1.34 o
  -6  -6   5       43.84       45.80      2.94 o
  -5  -6   5      126.88      124.44      4.12 o
  -4  -6   5        2.99        5.21      1.20 o
  -3  -6   5      673.23      623.17      6.73 o
  -2  -6   5       62.45       52.39      1.78 o
  -1  -6   5        9.79        7.09      1.15 o
   0  -6   5      165.26      158.13      5.13 o
   1  -6   5        2.00        1.87      1.47 o
   2  -6   5        1.66        1.81      0.87 o
   3  -6   5        1.36        1.57      0.92 o
   4  -6   5        0.52       -0.48      0.80 o
   5  -6   5        2.52        3.24      1.28 o
   6  -6   5        2.80        2.48      1.24 o
   7  -6   5        0.21        0.85      1.19 o
   8  -6   5        0.58        0.54      1.32 o
   9  -6   5        0.07       -2.21      1.26 o
  -9  -5   5        2.60        3.12      1.92 o
  -8  -5   5        0.26        0.97      1.25 o
  -7  -5   5       15.82       19.01      2.40 o
  -6  -5   5       46.10       41.05      2.73 o
  -5  -5   5      128.33      121.65      4.00 o
  -4  -5   5      102.42       97.69      3.33 o
  -3  -5   5       82.32       76.75      2.15 o
  -2  -5   5       76.37       76.63      2.01 o
  -1  -5   5       66.28       63.48      1.97 o
   0  -5   5       64.60       73.40      2.15 o
   1  -5   5       29.52       30.63      1.25 o
   2  -5   5       16.63       16.76      1.03 o
   3  -5   5        8.17        4.96      1.11 o
   4  -5   5      166.34      157.29      4.04 o
   5  -5   5        1.65        0.20      0.86 o
   6  -5   5        8.70        7.97      1.57 o
   7  -5   5        3.45        2.71      1.25 o
   8  -5   5        1.83       -0.96      1.11 o
   9  -5   5        0.10        1.51      1.47 o
  -9  -4   5        0.11        4.40      1.92 o
  -8  -4   5        2.98        3.84      2.08 o
  -7  -4   5        2.67        3.30      1.24 o
  -6  -4   5       47.35       41.49      2.97 o
  -5  -4   5       12.54       16.86      1.75 o
  -4  -4   5        2.35        3.48      0.73 o
  -3  -4   5        7.26        9.75      0.92 o
  -2  -4   5       88.88       90.56      1.71 o
  -1  -4   5        8.20       12.92      1.09 o
   0  -4   5      197.48      206.97      3.92 o
   1  -4   5      548.48      563.49      5.44 o
   2  -4   5      158.71      164.26      2.61 o
   3  -4   5        1.18        2.75      0.87 o
   4  -4   5       30.31       27.90      1.99 o
   5  -4   5        2.74        3.72      1.13 o
   6  -4   5       11.25       10.73      1.59 o
   7  -4   5        1.04        1.05      1.14 o
   8  -4   5        0.13        0.92      1.21 o
   9  -4   5        0.54        0.15      1.29 o
  10  -4   5        0.26       -2.58      1.71 o
  -9  -3   5        2.40        6.59      2.06 o
  -8  -3   5        8.14       13.10      4.05 o
  -7  -3   5       18.47       17.49      2.44 o
  -6  -3   5        6.84        6.24      1.62 o
  -5  -3   5       32.16       30.79      2.25 o
  -4  -3   5       99.53      101.94      2.42 o
  -3  -3   5       33.00       30.97      1.29 o
  -2  -3   5       84.57       91.83      1.65 o
  -1  -3   5        8.76        9.25      0.80 o
   0  -3   5      917.24      955.68      8.94 o
   1  -3   5      998.46     1036.68     13.15 o
   2  -3   5       48.01       74.63      1.64 o
   3  -3   5       85.47       81.02      1.68 o
   4  -3   5       11.64       14.48      1.32 o
   5  -3   5        0.22        0.89      0.57 o
   6  -3   5       22.13       25.84      1.90 o
   7  -3   5        0.05       -0.29      0.81 o
   8  -3   5        0.18       -0.51      1.27 o
   9  -3   5        0.03       -2.05      1.30 o
  10  -3   5        0.66        0.36      1.74 o
  -9  -2   5        5.69       11.55      2.40 o
  -8  -2   5        0.73        2.50      1.43 o
  -7  -2   5        1.44        2.83      1.94 o
  -6  -2   5        5.37        5.54      1.20 o
  -5  -2   5      128.12      135.30      3.04 o
  -4  -2   5       54.32       52.93      2.48 o
  -3  -2   5       62.11       58.61      1.55 o
  -2  -2   5      409.61      422.39      3.91 o
  -1  -2   5      119.59      109.05      1.77 o
   0  -2   5      349.37      374.20      4.15 o
   1  -2   5      728.65      660.64      4.33 o
   2  -2   5      295.02      295.50      3.14 o
   3  -2   5      689.27      739.37      5.06 o
   4  -2   5       74.42       80.22      1.31 o
   5  -2   5       40.21       50.62      1.65 o
   6  -2   5       17.14       20.47      1.64 o
   7  -2   5        1.41        1.48      0.87 o
   8  -2   5       12.38       15.73      1.70 o
   9  -2   5        0.35       -0.41      1.20 o
  10  -2   5        0.16       -1.24      1.35 o
  11  -2   5        1.97        2.46      2.63 o
  -9  -1   5        0.77        6.28      1.81 o
  -8  -1   5        1.04        2.93      1.38 o
  -7  -1   5        0.23        0.93      1.08 o
  -6  -1   5        0.08        1.14      1.21 o
  -5  -1   5       31.84       36.04      2.34 o
  -4  -1   5       66.70       70.91      1.91 o
  -3  -1   5       21.46       22.37      1.19 o
  -2  -1   5        0.89        0.26      0.38 o
  -1  -1   5        0.52        0.30      0.37 o
   0  -1   5      166.29      149.20      3.20 o
   1  -1   5        1.75        8.33      1.56 o
   2  -1   5       19.15       18.71      1.00 o
   3  -1   5      336.80      298.90      2.88 o
   4  -1   5       64.49       68.60      1.32 o
   5  -1   5        1.59        1.81      0.46 o
   6  -1   5       29.95       21.18      1.62 o
   7  -1   5        2.15        0.99      1.08 o
   8  -1   5      111.36      104.50      3.32 o
   9  -1   5        0.81        0.75      1.19 o
  10  -1   5        0.85        1.79      1.36 o
  11  -1   5        0.98        1.61      1.85 o
  -9   0   5        3.15        8.80      3.52 o
  -8   0   5        2.15        4.63      1.44 o
  -7   0   5        0.68        1.72      1.21 o
  -6   0   5        0.00        0.18      0.83 o
  -5   0   5        3.53        2.81      0.82 o
  -4   0   5       27.50       30.76      1.46 o
  -3   0   5       48.65       58.72      1.64 o
  -2   0   5       51.44       45.36      1.33 o
  -1   0   5       30.11       20.80      0.98 o
   0   0   5      444.95      507.82      3.93 o
   1   0   5      995.19      992.81      6.40 o
   2   0   5      150.46      163.29      2.20 o
   3   0   5       67.38       56.59      1.19 o
   4   0   5       38.30       37.03      1.03 o
   5   0   5      102.01      123.19      1.81 o
   6   0   5       11.27       10.91      0.97 o
   7   0   5       20.35       17.22      1.59 o
   8   0   5       75.78       75.99      2.69 o
   9   0   5        1.02        2.16      1.36 o
  10   0   5        0.44        0.97      1.91 o
  11   0   5        2.12        2.82      1.67 o
  -9   1   5        0.00        8.00      4.29 o
  -8   1   5        6.26        9.84      2.68 o
  -7   1   5        0.34        1.80      1.22 o
  -6   1   5       20.64       27.32      2.22 o
  -5   1   5        0.42        0.39      0.99 o
  -4   1   5        5.29        4.25      1.14 o
  -3   1   5      199.04      216.12      3.13 o
  -2   1   5        0.86        3.01      0.65 o
  -1   1   5       54.96       57.16      2.61 o
   0   1   5      396.56      459.41      5.47 o
   1   1   5      139.93      162.79      2.10 o
   2   1   5       24.30       18.57      2.35 o
   3   1   5        9.12        8.72      0.62 o
   4   1   5        9.24        7.88      0.59 o
   5   1   5       17.22       16.23      0.85 o
   6   1   5       11.56       13.32      1.02 o
   7   1   5        0.25        0.61      0.59 o
   8   1   5       16.48       19.41      2.35 o
   9   1   5        0.79       -0.06      1.51 o
  10   1   5        1.09        1.17      1.36 o
  11   1   5        0.08        1.37      1.36 o
  -9   2   5        1.92        4.39      7.52 o
  -8   2   5        0.00        4.92      1.68 o
  -7   2   5        7.30        7.04      1.73 o
  -6   2   5        0.66        0.22      0.85 o
  -5   2   5        9.75        3.40      1.19 o
  -4   2   5        4.68        3.24      1.07 o
  -3   2   5       33.18       30.15      1.50 o
  -2   2   5      270.57      276.03      3.81 o
  -1   2   5       43.48       39.79      1.39 o
   0   2   5       75.63       69.93      1.66 o
   1   2   5      172.86      174.96      1.96 o
   2   2   5        0.74        0.18      0.28 o
   3   2   5      109.09      112.81      1.67 o
   4   2   5       15.41       20.60      0.85 o
   5   2   5       12.10       13.06      0.83 o
   6   2   5       15.95       17.56      1.04 o
   7   2   5       11.37       11.94      1.05 o
   8   2   5        6.21        4.18      1.01 o
   9   2   5        4.29        5.65      1.61 o
  10   2   5        0.85        1.10      1.36 o
  11   2   5        0.29        1.71      1.56 o
  -8   3   5        2.46       11.19      3.73 o
  -7   3   5        0.37        1.69      1.18 o
  -6   3   5        0.05        1.10      1.63 o
  -5   3   5        0.13        0.30      0.92 o
  -4   3   5       22.44       29.18      2.18 o
  -3   3   5        0.31       -0.35      0.76 o
  -2   3   5       57.45       60.46      2.19 o
  -1   3   5      419.32      407.37      4.61 o
   0   3   5      281.09      248.01      3.32 o
   1   3   5      253.36      264.63      2.98 o
   2   3   5       92.42       74.90      1.36 o
   3   3   5       85.70       89.35      1.72 o
   4   3   5      533.64      539.36      3.83 o
   5   3   5       11.39       10.29      0.71 o
   6   3   5       19.97       21.02      1.13 o
   7   3   5       12.25       13.29      1.37 o
   8   3   5       14.67       11.54      1.42 o
   9   3   5        0.60        1.08      1.00 o
  10   3   5        0.56        1.31      1.67 o
  11   3   5        0.03       -0.13      1.37 o
  -8   4   5        1.23        5.02      2.09 o
  -7   4   5        0.14        3.68      1.86 o
  -6   4   5        3.12        4.14      1.18 o
  -5   4   5        0.66        0.64      0.99 o
  -4   4   5        0.01        0.36      0.79 o
  -3   4   5       93.19       96.47      3.05 o
  -2   4   5      161.35      180.01      3.79 o
  -1   4   5        2.36        4.16      0.74 o
   0   4   5       65.61       73.03      1.67 o
   1   4   5      259.69      288.00      3.26 o
   2   4   5     1543.46     1616.07      9.02 o
   3   4   5       12.74       24.48      0.86 o
   4   4   5       11.87       11.66      0.70 o
   5   4   5        1.59        6.41      0.77 o
   6   4   5       23.21       26.92      1.21 o
   7   4   5        0.30        0.21      0.66 o
   8   4   5       12.05       12.13      1.45 o
   9   4   5        9.61       10.46      1.69 o
  10   4   5        5.50        4.63      1.33 o
  11   4   5        0.18        1.40      1.02 o
  -8   5   5        0.12        4.80      1.92 o
  -7   5   5        0.02        3.04      1.56 o
  -6   5   5        1.16        4.18      1.73 o
  -5   5   5        1.57        1.39      1.04 o
  -4   5   5        1.87        0.58      1.05 o
  -3   5   5       19.89       18.88      1.90 o
  -2   5   5      148.86      126.08      2.72 o
  -1   5   5       88.26       78.50      2.11 o
   0   5   5        4.90        3.38      0.61 o
   1   5   5        6.59        8.78      0.79 o
   2   5   5      188.33      209.16      2.67 o
   3   5   5        0.15        0.82      0.37 o
   4   5   5      119.90      119.74      2.01 o
   5   5   5        3.17        2.46      0.53 o
   6   5   5        5.16        6.21      0.93 o
   7   5   5        7.17       10.82      1.24 o
   8   5   5       19.51       24.66      1.94 o
   9   5   5       26.64       24.51      2.08 o
  10   5   5        2.58        4.71      1.18 o
  11   5   5        0.00        1.04      1.21 o
  -7   6   5        0.01        1.83      1.40 o
  -6   6   5        4.54        3.80      2.19 o
  -5   6   5        0.40        1.77      1.02 o
  -4   6   5       37.37       36.68      2.44 o
  -3   6   5       20.26       20.05      1.96 o
  -2   6   5      151.47      138.79      3.01 o
  -1   6   5      169.28      170.90      3.34 o
   0   6   5       19.53       17.80      1.56 o
   1   6   5      696.59      764.50      6.23 o
   2   6   5       91.15       84.51      1.75 o
   3   6   5      148.85      143.18      2.54 o
   4   6   5       50.01       49.65      2.06 o
   5   6   5       21.70       24.13      1.32 o
   6   6   5        0.97        2.52      0.72 o
   7   6   5       25.48       20.63      1.71 o
   8   6   5        5.64        8.79      1.27 o
   9   6   5       28.16       31.45      2.32 o
  10   6   5        0.79        1.76      1.00 o
  11   6   5        0.23        0.68      1.15 o
  -7   7   5        0.10        1.21      1.46 o
  -6   7   5        0.40        1.24      1.50 o
  -5   7   5        1.63        2.37      1.44 o
  -4   7   5        2.61        1.98      1.12 o
  -3   7   5        0.42        0.42      0.88 o
  -2   7   5       44.11       57.74      2.67 o
  -1   7   5       22.78       29.83      1.70 o
   0   7   5       20.25       21.42      1.46 o
   1   7   5        9.75       11.32      0.92 o
   2   7   5        1.55        0.61      0.44 o
   3   7   5      108.05      100.68      2.19 o
   4   7   5        2.68        5.53      0.73 o
   5   7   5       42.14       43.81      1.40 o
   6   7   5      409.89      394.13      5.56 o
   7   7   5       16.30       16.55      2.01 o
   8   7   5       98.51       97.28      3.06 o
   9   7   5        3.85        3.04      0.95 o
  10   7   5       11.81       14.03      1.74 o
  11   7   5        0.01       -0.70      0.93 o
  -6   8   5        0.28        3.57      1.55 o
  -5   8   5        0.00        1.25      1.13 o
  -4   8   5       10.38       15.50      1.97 o
  -3   8   5       18.37       18.30      2.12 o
  -2   8   5        4.71        1.65      1.10 o
  -1   8   5        8.57        8.53      1.62 o
   0   8   5        1.18        0.47      0.87 o
   1   8   5        0.00       -0.34      0.50 o
   2   8   5      108.79       94.55      2.19 o
   3   8   5        4.88        3.31      0.69 o
   4   8   5      717.89      669.38      6.50 o
   5   8   5      198.70      194.02      4.44 o
   6   8   5      127.47      110.94      3.47 o
   7   8   5        6.82        2.83      1.03 o
   8   8   5        2.18        1.91      0.81 o
   9   8   5        9.44        9.92      1.40 o
  10   8   5        0.51        2.38      0.91 o
  11   8   5        0.00        3.31      1.33 o
  -6   9   5        3.73        6.30      1.88 o
  -5   9   5        1.11        2.20      1.69 o
  -4   9   5        1.28        0.84      1.25 o
  -3   9   5        0.21       -0.20      1.16 o
  -2   9   5        4.46        8.86      1.64 o
  -1   9   5        0.38       -0.44      0.89 o
   0   9   5       57.11       53.56      2.56 o
   1   9   5        6.87        4.93      0.89 o
   2   9   5      201.12      204.21      3.35 o
   3   9   5       41.51       34.18      1.63 o
   4   9   5      398.47      407.67      5.10 o
   5   9   5      127.43      132.59      3.51 o
   6   9   5       98.03       91.27      3.19 o
   7   9   5       27.91       31.30      2.53 o
   8   9   5        7.81       11.93      1.86 o
   9   9   5        0.41        0.72      0.83 o
  10   9   5        5.91        6.35      1.96 o
  11   9   5        3.14        6.97      1.59 o
  -5  10   5        0.25       -0.12      1.46 o
  -4  10   5        4.09        4.68      1.88 o
  -3  10   5        1.03        1.06      1.46 o
  -2  10   5        3.59        4.23      1.46 o
  -1  10   5       12.71       12.98      1.90 o
   0  10   5       79.83       89.07      3.40 o
   1  10   5       21.59       19.95      1.62 o
   2  10   5      469.98      483.40      6.16 o
   3  10   5       42.23       39.05      2.03 o
   4  10   5      202.06      202.00      3.53 o
   5  10   5       12.89       11.69      1.51 o
   6  10   5       21.43       22.92      2.02 o
   7  10   5        0.76        0.73      0.82 o
   8  10   5        1.66        1.02      1.18 o
   9  10   5        0.19        2.36      1.99 o
  10  10   5        0.51        2.80      1.81 o
  -4  11   5        0.01        0.01      1.51 o
  -3  11   5        0.01        0.08      1.38 o
  -2  11   5       31.09       31.69      3.43 o
  -1  11   5       10.23       11.46      1.97 o
   0  11   5       70.78       66.20      3.12 o
   1  11   5       12.57       11.47      1.22 o
   2  11   5       85.76       87.38      2.30 o
   3  11   5        8.07       10.58      1.07 o
   4  11   5       49.75       44.78      1.96 o
   5  11   5        4.53        6.43      1.28 o
   6  11   5        0.63        1.43      0.93 o
   7  11   5        1.15        2.21      0.74 o
   8  11   5        1.03        2.31      1.93 o
   9  11   5        6.36        7.47      2.70 o
  10  11   5        4.64        6.69      1.52 o
  -3  12   5        7.52        3.78      1.89 o
  -2  12   5        4.15        3.91      1.87 o
  -1  12   5        0.00        0.34      1.38 o
   0  12   5       26.35       24.76      2.68 o
   1  12   5        3.00        2.22      1.03 o
   2  12   5       24.21       24.22      1.53 o
   3  12   5       15.53       15.40      1.83 o
   4  12   5        1.13        1.19      0.69 o
   5  12   5       15.29       15.95      1.74 o
   6  12   5        0.31        2.38      0.84 o
   7  12   5       11.06       13.31      2.10 o
   8  12   5        1.36        1.62      1.52 o
   9  12   5        0.18       -0.02      1.68 o
  -2  13   5        6.91        5.84      2.04 o
  -1  13   5        0.00        1.09      1.43 o
   0  13   5        9.05        8.81      2.24 o
   1  13   5        4.66        3.66      0.86 o
   2  13   5        0.15        0.25      0.72 o
   3  13   5       10.92       12.76      1.26 o
   4  13   5        7.20       10.08      2.52 o
   5  13   5        1.34        1.23      0.79 o
   6  13   5        2.89        4.59      1.69 o
   7  13   5        1.17        2.55      2.02 o
   8  13   5        0.21        2.62      1.67 o
  -1  14   5        0.02        1.63      4.05 o
   0  14   5        1.59        3.95      1.15 o
   1  14   5        0.50        2.40      0.93 o
   2  14   5        0.30        1.19      1.25 o
   3  14   5        1.93        4.42      1.83 o
   4  14   5        7.54        8.03      1.22 o
   5  14   5       11.54       14.25      1.52 o
   6  14   5        0.01        3.80      2.64 o
   7  14   5        0.90        3.49      2.06 o
   2  15   5        1.11        5.26      3.00 o
   3  15   5        2.72        2.27      1.48 o
   4  15   5        4.20        6.04      1.60 o
   5  15   5        0.01        0.33      0.90 o
  -3 -13   6        3.04        0.33      1.31 o
  -2 -13   6        0.99        3.28      1.79 o
  -1 -13   6        3.80        6.07      2.71 o
   0 -13   6        6.25        4.84      1.78 o
   1 -13   6        0.21       -0.81      1.17 o
  -4 -12   6        7.71        6.58      2.80 o
  -3 -12   6        1.70        2.32      1.60 o
  -2 -12   6       23.85       17.24      4.03 o
  -1 -12   6        4.15        3.48      2.26 o
   0 -12   6        0.39        0.90      1.22 o
   1 -12   6        0.02        1.55      1.96 o
   2 -12   6        0.54        1.51      1.26 o
   3 -12   6        0.35       -0.61      1.44 o
  -6 -11   6        6.83        6.30      1.60 o
  -5 -11   6        2.32        3.81      2.33 o
  -4 -11   6        1.98        4.69      2.98 o
  -3 -11   6        0.07        0.02      1.78 o
  -2 -11   6        1.35        5.67      1.95 o
  -1 -11   6        9.02        9.01      2.07 o
   0 -11   6        0.30        1.42      1.27 o
   1 -11   6        0.97        1.41      1.28 o
   2 -11   6        1.48        2.20      1.80 o
   3 -11   6        0.96        0.12      2.25 o
   4 -11   6        2.17        0.54      1.43 o
   5 -11   6        3.17        1.54      1.64 o
  -7 -10   6        0.01        2.84      1.19 o
  -6 -10   6        0.10        1.16      1.05 o
  -5 -10   6        5.59        3.74      1.25 o
  -4 -10   6       17.69       23.04      3.60 o
  -3 -10   6       14.24       18.16      2.98 o
  -2 -10   6        8.49        6.13      1.59 o
  -1 -10   6        0.16        0.63      1.04 o
   0 -10   6        3.29        2.02      1.27 o
   1 -10   6        7.56        3.29      1.41 o
   2 -10   6        3.21        2.75      1.83 o
   3 -10   6        0.15        0.32      1.29 o
   4 -10   6        0.84        1.96      1.40 o
   5 -10   6        6.27        5.40      2.03 o
   6 -10   6        3.94        3.48      1.83 o
  -7  -9   6        2.16        2.23      1.35 o
  -6  -9   6       17.47       15.10      2.71 o
  -5  -9   6       30.45       25.37      3.05 o
  -4  -9   6        0.63        0.38      0.89 o
  -3  -9   6        1.39        6.06      2.66 o
  -2  -9   6        0.08        0.22      0.84 o
  -1  -9   6        1.93        2.62      1.32 o
   0  -9   6        0.03        0.45      2.00 o
   1  -9   6       13.39       13.44      2.09 o
   2  -9   6       20.04       22.61      2.73 o
   3  -9   6        1.14        0.50      1.18 o
   4  -9   6        3.36        2.82      1.48 o
   5  -9   6        0.51        2.58      1.37 o
   6  -9   6        1.75        5.01      1.82 o
   7  -9   6        0.57       -1.95      1.98 o
  -8  -8   6        0.17        2.74      2.13 o
  -7  -8   6        6.65        8.06      2.16 o
  -6  -8   6        0.04        0.59      1.26 o
  -5  -8   6        0.41        1.45      1.16 o
  -4  -8   6        1.70        0.47      1.71 o
  -3  -8   6        6.40        5.47      2.20 o
  -2  -8   6        1.26        2.95      0.99 o
  -1  -8   6        1.58        2.65      0.98 o
   0  -8   6       39.70       38.75      2.97 o
   1  -8   6        7.84        9.15      1.66 o
   2  -8   6        1.34        0.52      1.06 o
   3  -8   6        9.22        9.69      1.81 o
   4  -8   6        0.26        1.01      1.06 o
   5  -8   6        0.24        0.18      1.09 o
   6  -8   6        4.41        5.09      1.71 o
   7  -8   6        0.09       -1.82      1.27 o
  -8  -7   6        0.69        3.58      2.25 o
  -7  -7   6        3.16        2.92      1.40 o
  -6  -7   6        1.85        4.53      1.32 o
  -5  -7   6       16.06       11.50      2.21 o
  -4  -7   6       16.35       18.73      2.61 o
  -3  -7   6        9.60        8.23      1.26 o
  -2  -7   6        3.97        3.13      1.15 o
  -1  -7   6       14.28       15.28      1.69 o
   0  -7   6       55.54       57.71      2.51 o
   1  -7   6       33.92       39.45      2.66 o
   2  -7   6       12.41       15.16      2.07 o
   3  -7   6       10.29       11.05      2.95 o
   4  -7   6        7.53        8.88      1.76 o
   5  -7   6       18.38       20.93      2.61 o
   6  -7   6        0.13        0.82      1.27 o
   7  -7   6        0.64        0.42      1.29 o
   8  -7   6        0.65        1.73      1.62 o
  -8  -6   6        0.31        4.20      1.99 o
  -7  -6   6        0.80        1.75      1.37 o
  -6  -6   6        0.00        0.63      1.11 o
  -5  -6   6        3.45        4.28      1.30 o
  -4  -6   6       87.03       84.55      3.29 o
  -3  -6   6        0.31       -0.02      0.67 o
  -2  -6   6      499.72      517.12      8.63 o
  -1  -6   6        3.30        4.18      1.03 o
   0  -6   6      354.28      360.43      5.82 o
   1  -6   6       20.83       17.63      1.61 o
   2  -6   6      207.06      199.66      5.32 o
   3  -6   6        9.52       11.20      1.74 o
   4  -6   6       26.57       29.13      2.45 o
   5  -6   6       10.15        4.88      1.33 o
   6  -6   6        0.28       -0.74      0.86 o
   7  -6   6        0.00       -0.07      1.08 o
   8  -6   6        0.49       -0.15      1.25 o
   9  -6   6        0.14       -2.66      1.33 o
  -9  -5   6        0.27       13.08      2.93 o
  -8  -5   6        7.58       10.00      3.11 o
  -7  -5   6        6.71        6.35      1.54 o
  -6  -5   6       42.22       40.80      3.71 o
  -5  -5   6      276.74      266.56      6.14 o
  -4  -5   6       64.90       62.80      2.80 o
  -3  -5   6        0.01        0.38      0.56 o
  -2  -5   6       68.31       57.64      2.16 o
  -1  -5   6        3.91        2.14      0.76 o
   0  -5   6       14.13       14.38      1.42 o
   1  -5   6       13.39       15.68      1.45 o
   2  -5   6       32.81       30.45      2.12 o
   3  -5   6       59.12       59.62      3.10 o
   4  -5   6       16.62       19.68      1.89 o
   5  -5   6        0.71        0.57      0.85 o
   6  -5   6        2.81        3.93      1.27 o
   7  -5   6        0.42       -1.43      0.99 o
   8  -5   6        0.80       -1.61      1.13 o
   9  -5   6        0.43       -0.06      1.54 o
  -9  -4   6        3.05       10.55      2.87 o
  -8  -4   6        1.34        5.15      1.96 o
  -7  -4   6       16.80       12.49      2.55 o
  -6  -4   6       20.64       23.97      2.61 o
  -5  -4   6      228.02      233.03      5.67 o
  -4  -4   6      167.95      161.91      3.96 o
  -3  -4   6       58.92       50.88      2.34 o
  -2  -4   6       39.87       40.92      1.78 o
  -1  -4   6        1.16        1.49      0.52 o
   0  -4   6        0.01       -0.68      0.50 o
   1  -4   6       51.57       57.98      2.02 o
   2  -4   6       61.83       57.59      1.69 o
   3  -4   6       24.84       32.15      1.79 o
   4  -4   6        1.32        1.53      0.94 o
   5  -4   6        0.01       -1.27      0.81 o
   6  -4   6        9.97        9.70      1.57 o
   7  -4   6        0.33       -1.53      1.16 o
   8  -4   6        0.01       -1.82      1.01 o
   9  -4   6        0.13        0.25      1.46 o
  10  -4   6        0.68        2.62      2.33 o
  -9  -3   6        0.53       12.02      2.25 o
  -8  -3   6       48.99       55.74     13.45 o
  -7  -3   6        3.00        7.67      2.61 o
  -6  -3   6       80.84       85.46      3.65 o
  -5  -3   6       43.42       39.12      3.01 o
  -4  -3   6       81.20       86.15      2.36 o
  -3  -3   6        6.96        4.98      0.77 o
  -2  -3   6       97.41      106.18      2.26 o
  -1  -3   6      189.73      191.83      3.37 o
   0  -3   6       61.98       72.75      1.50 o
   1  -3   6       97.89       94.53      2.07 o
   2  -3   6     1018.43     1026.28      7.38 o
   3  -3   6      280.14      266.43      3.68 o
   4  -3   6        0.05       -0.03      0.85 o
   5  -3   6      191.34      184.14      5.89 o
   6  -3   6        0.60       -0.43      0.90 o
   7  -3   6       24.00       26.27      2.38 o
   8  -3   6        0.51        0.91      1.15 o
   9  -3   6        0.04       -1.47      1.14 o
  10  -3   6        0.06        1.24      2.08 o
  -9  -2   6        0.77        8.31      1.94 o
  -8  -2   6        0.48        7.82      2.04 o
  -7  -2   6        1.28        3.14      3.00 o
  -6  -2   6       16.34       18.41      3.38 o
  -5  -2   6       15.15       15.16      1.65 o
  -4  -2   6        0.72        0.89      0.78 o
  -3  -2   6        0.81        0.46      0.42 o
  -2  -2   6       11.38       15.66      1.10 o
  -1  -2   6      424.51      440.07      4.25 o
   0  -2   6      810.85      832.03      5.66 o
   1  -2   6     1642.09     1631.72      9.16 o
   2  -2   6     1113.68     1075.83      9.34 o
   3  -2   6      549.65      518.27      4.66 o
   4  -2   6      161.69      161.67      2.32 o
   5  -2   6       10.54       10.14      1.01 o
   6  -2   6        2.82        2.26      0.90 o
   7  -2   6        3.24        3.37      1.17 o
   8  -2   6        0.47       -0.25      0.97 o
   9  -2   6        1.48        0.31      1.21 o
  10  -2   6        0.49       -1.03      2.65 o
  -9  -1   6        0.45        8.58      1.76 o
  -8  -1   6        7.72       12.76      2.50 o
  -7  -1   6       16.42       24.96      2.84 o
  -6  -1   6        4.62        5.51      1.49 o
  -5  -1   6       18.70       19.65      1.84 o
  -4  -1   6        2.59        1.39      0.73 o
  -3  -1   6      561.58      585.27      7.07 o
  -2  -1   6      144.06      146.69      2.64 o
  -1  -1   6        1.18        3.36      0.60 o
   0  -1   6       36.85       32.30      1.06 o
   1  -1   6      218.94      248.05      2.61 o
   2  -1   6      456.66      499.88      4.80 o
   3  -1   6        2.66        2.49      0.50 o
   4  -1   6        1.57        1.19      0.42 o
   5  -1   6        1.73        3.35      0.55 o
   6  -1   6        4.58        3.20      0.77 o
   7  -1   6       30.68       31.53      1.82 o
   8  -1   6       14.77       13.18      1.60 o
   9  -1   6        3.76        3.54      1.47 o
  10  -1   6        0.11        0.96      1.25 o
  11  -1   6        0.04       -2.23      3.06 o
  -9   0   6        0.29        9.06      3.34 o
  -8   0   6        1.19        4.77      1.42 o
  -7   0   6        0.04        2.21      1.34 o
  -6   0   6        0.02        2.68      1.22 o
  -5   0   6       68.90       67.73      2.72 o
  -4   0   6       25.64       25.46      1.53 o
  -3   0   6       34.35       34.17      1.65 o
  -2   0   6       77.54       78.26      2.03 o
  -1   0   6      576.44      586.48      4.82 o
   0   0   6     1387.94     1402.31      8.48 o
   1   0   6       29.08       25.97      0.87 o
   2   0   6        5.98        6.49      0.58 o
   3   0   6       20.91       22.10      1.00 o
   4   0   6        7.82        8.24      0.70 o
   5   0   6       16.52       17.44      0.98 o
   6   0   6        9.60       11.32      0.79 o
   7   0   6       49.62       49.51      2.81 o
   8   0   6        4.69        7.60      1.26 o
   9   0   6       16.48       17.92      2.41 o
  10   0   6        0.06        0.61      1.28 o
  11   0   6        0.10        1.62      2.18 o
  -8   1   6        0.14        4.69      1.24 o
  -7   1   6        5.12        3.85      1.67 o
  -6   1   6        9.08       11.76      1.66 o
  -5   1   6       83.76       78.25      2.97 o
  -4   1   6        2.38        2.64      0.90 o
  -3   1   6      212.92      201.57      3.57 o
  -2   1   6       91.13       93.81      2.31 o
  -1   1   6        1.21        2.02      0.47 o
   0   1   6        0.02       -0.50      0.29 o
   1   1   6      520.96      560.50      4.20 o
   2   1   6       85.44       94.79      1.72 o
   3   1   6       10.59       11.28      0.79 o
   4   1   6      395.77      413.65      3.68 o
   5   1   6        7.77       10.10      0.74 o
   6   1   6       20.08       21.46      1.00 o
   7   1   6        5.16        2.94      0.63 o
   8   1   6        2.94        4.30      1.48 o
   9   1   6       38.84       29.92      3.13 o
  10   1   6        0.26        0.94      1.68 o
  11   1   6        0.02        1.48      1.47 o
  -8   2   6        0.01        5.48      2.25 o
  -7   2   6        5.11        7.74      1.71 o
  -6   2   6        0.33        0.51      1.04 o
  -5   2   6        9.00       10.59      1.46 o
  -4   2   6        7.48       10.63      1.32 o
  -3   2   6       14.02       16.69      1.65 o
  -2   2   6       29.97       27.49      1.60 o
  -1   2   6        0.00       -0.27      0.38 o
   0   2   6        3.59        3.04      0.43 o
   1   2   6        6.04        6.59      0.58 o
   2   2   6      422.04      467.18      3.58 o
   3   2   6       51.47       59.89      1.78 o
   4   2   6       27.00       20.20      0.92 o
   5   2   6      176.15      193.68      2.57 o
   6   2   6       39.91       38.39      1.19 o
   7   2   6       37.40       39.51      1.50 o
   8   2   6        5.79        5.09      1.25 o
   9   2   6       15.64       15.57      2.31 o
  10   2   6        0.93       -0.31      1.10 o
  11   2   6        0.07        0.44      1.31 o
  -8   3   6        2.89        5.50      4.49 o
  -7   3   6        6.24        8.77      2.56 o
  -6   3   6       31.29       38.37      2.63 o
  -5   3   6       17.82       19.08      2.01 o
  -4   3   6       25.32       30.22      2.28 o
  -3   3   6       29.77       32.46      1.84 o
  -2   3   6        1.05        0.91      0.63 o
  -1   3   6       73.98       72.41      2.06 o
   0   3   6      397.11      408.17      4.66 o
   1   3   6      866.66      851.87      5.38 o
   2   3   6      406.57      417.21      3.40 o
   3   3   6      100.88       96.32      1.77 o
   4   3   6      197.62      222.54      2.69 o
   5   3   6       64.53       64.43      1.42 o
   6   3   6        0.02        0.36      0.40 o
   7   3   6        1.05        0.59      0.54 o
   8   3   6       10.42       10.66      1.34 o
   9   3   6        2.97        2.28      1.07 o
  10   3   6        0.41        0.96      1.34 o
  11   3   6        1.13        2.94      1.44 o
  -8   4   6        0.50       -5.13      2.57 o
  -7   4   6        5.29        9.99      1.90 o
  -6   4   6        0.19        2.06      1.62 o
  -5   4   6       12.42       16.32      1.92 o
  -4   4   6        0.82       -0.10      0.97 o
  -3   4   6        3.04        2.14      1.05 o
  -2   4   6      256.24      248.54      4.05 o
  -1   4   6       76.75       74.55      2.17 o
   0   4   6      578.45      587.40      5.33 o
   1   4   6      208.82      220.61      3.01 o
   2   4   6      828.29      878.89      6.49 o
   3   4   6       15.01       11.14      0.80 o
   4   4   6       11.56        8.95      0.71 o
   5   4   6        1.64        1.23      0.39 o
   6   4   6       38.02       37.17      1.28 o
   7   4   6        4.81        5.34      1.00 o
   8   4   6        7.16        7.79      1.20 o
   9   4   6        0.38        0.71      0.66 o
  10   4   6        0.00        0.24      1.16 o
  11   4   6        1.25        3.44      1.62 o
  -7   5   6        0.34       -0.55      1.88 o
  -6   5   6        3.95        6.38      1.83 o
  -5   5   6        2.95        1.18      1.00 o
  -4   5   6        0.90       -0.04      1.00 o
  -3   5   6       38.39       34.31      2.43 o
  -2   5   6      183.00      163.75      3.31 o
  -1   5   6       24.96       24.18      1.34 o
   0   5   6      260.93      263.33      3.78 o
   1   5   6      330.92      370.94      4.13 o
   2   5   6       69.89       57.88      1.28 o
   3   5   6       13.99       15.44      0.94 o
   4   5   6       10.71        9.48      0.72 o
   5   5   6        0.19       -0.08      0.37 o
   6   5   6       20.17       22.73      1.41 o
   7   5   6        0.13        0.41      0.63 o
   8   5   6        6.38        7.01      1.21 o
   9   5   6        7.86       10.02      1.43 o
  10   5   6        0.26        0.93      0.98 o
  11   5   6        0.03        0.33      1.25 o
  -7   6   6        0.05        1.69      1.86 o
  -6   6   6        0.58        0.13      1.48 o
  -5   6   6        1.70        2.31      1.15 o
  -4   6   6        0.41        0.94      1.24 o
  -3   6   6       64.69       56.32      2.69 o
  -2   6   6      353.29      346.67      5.00 o
  -1   6   6      158.67      155.04      2.86 o
   0   6   6       37.08       41.79      1.50 o
   1   6   6        0.47        0.56      0.48 o
   2   6   6       34.90       40.55      1.37 o
   3   6   6        0.25       -0.04      0.42 o
   4   6   6        3.48        2.89      0.52 o
   5   6   6       33.96       35.40      1.29 o
   6   6   6        0.01        0.70      0.54 o
   7   6   6        9.63       12.37      1.40 o
   8   6   6       13.26       12.61      1.45 o
   9   6   6       10.97        8.67      1.37 o
  10   6   6        1.35        0.47      0.89 o
  11   6   6        0.31        1.78      1.12 o
  -6   7   6        3.65        4.85      2.21 o
  -5   7   6        4.29        9.84      1.70 o
  -4   7   6        0.75        1.17      1.11 o
  -3   7   6        0.01        0.60      1.00 o
  -2   7   6       54.00       50.79      2.55 o
  -1   7   6       10.69        8.95      1.15 o
   0   7   6        4.68        4.84      0.96 o
   1   7   6        7.63        6.55      0.79 o
   2   7   6        6.97        6.15      0.79 o
   3   7   6       48.59       55.29      1.87 o
   4   7   6       58.35       58.04      1.82 o
   5   7   6      354.24      337.19      3.99 o
   6   7   6        2.05        1.09      0.62 o
   7   7   6       12.04       11.68      1.37 o
   8   7   6       38.37       41.90      2.31 o
   9   7   6       11.08       11.90      1.53 o
  10   7   6        0.13        1.50      0.90 o
  11   7   6        1.22        3.06      1.15 o
  -6   8   6        1.39        1.71      1.45 o
  -5   8   6        9.34        9.05      2.24 o
  -4   8   6        2.02        2.01      1.09 o
  -3   8   6       21.31       18.87      2.19 o
  -2   8   6        3.55        5.69      1.45 o
  -1   8   6        6.24        5.99      1.27 o
   0   8   6       40.19       47.50      1.68 o
   1   8   6       33.95       35.33      1.66 o
   2   8   6       19.24       10.71      1.03 o
   3   8   6       38.63       44.34      3.38 o
   4   8   6      138.15      132.26      2.80 o
   5   8   6      241.72      235.20      4.02 o
   6   8   6      102.05       94.92      2.90 o
   7   8   6        4.52        5.72      0.98 o
   8   8   6        0.12        0.20      0.70 o
   9   8   6        0.01        1.51      0.79 o
  10   8   6        1.01        2.06      0.95 o
  11   8   6        0.58        1.75      1.24 o
  -5   9   6        0.88        0.83      1.38 o
  -4   9   6        0.24        1.53      1.62 o
  -3   9   6        0.86        0.59      1.19 o
  -2   9   6        1.51        0.87      1.16 o
  -1   9   6        0.64       -1.55      0.86 o
   0   9   6        1.94        1.42      0.62 o
   1   9   6       33.15       29.37      1.67 o
   2   9   6       40.48       38.97      1.65 o
   3   9   6       33.78       34.94      1.63 o
   4   9   6        5.51        6.41      0.92 o
   5   9   6       29.20       23.95      1.98 o
   6   9   6        5.15        4.16      0.96 o
   7   9   6       19.50       18.72      1.77 o
   8   9   6        6.40        4.03      1.20 o
   9   9   6        1.31        3.89      1.38 o
  10   9   6        1.12        1.94      1.14 o
  11   9   6        0.04        2.03      1.24 o
  -5  10   6        1.06        2.77      1.65 o
  -4  10   6        0.05       -0.44      1.59 o
  -3  10   6        1.22        1.40      1.28 o
  -2  10   6        2.90        2.66      1.47 o
  -1  10   6        0.01       -0.32      1.02 o
   0  10   6        9.29       12.26      1.37 o
   1  10   6       16.23       15.65      1.45 o
   2  10   6        0.37        0.83      0.66 o
   3  10   6        0.80        0.66      0.55 o
   4  10   6       48.12       48.71      2.00 o
   5  10   6       55.74       44.33      2.23 o
   6  10   6       17.23       17.86      2.53 o
   7  10   6        2.38        2.20      0.85 o
   8  10   6        0.73        2.84      1.21 o
   9  10   6        2.12        2.12      1.95 o
  10  10   6        0.75        2.59      1.44 o
  -4  11   6        0.17        1.65      1.87 o
  -3  11   6        0.14        1.36      1.68 o
  -2  11   6        0.78        0.99      1.60 o
  -1  11   6        2.70        2.97      1.40 o
   0  11   6        3.93        2.13      0.83 o
   1  11   6       61.76       53.15      2.10 o
   2  11   6        0.64        1.15      0.92 o
   3  11   6       40.68       38.71      2.26 o
   4  11   6       20.78       23.48      1.52 o
   5  11   6       14.18       17.02      2.88 o
   6  11   6        0.09        0.38      0.65 o
   7  11   6        0.09        2.50      2.92 o
   8  11   6        1.07        3.47      0.98 o
   9  11   6        1.09        3.65      1.82 o
  10  11   6        1.65        3.34      2.63 o
  -3  12   6        0.67       -0.20      2.12 o
  -2  12   6        9.12        5.97      2.14 o
  -1  12   6        8.48        6.34      2.02 o
   0  12   6        4.85        4.85      1.07 o
   1  12   6       13.79       15.64      2.43 o
   2  12   6        0.74        2.06      1.41 o
   3  12   6       10.87       14.70      2.07 o
   4  12   6        0.69        1.19      1.01 o
   5  12   6        3.33        6.08      1.49 o
   6  12   6        4.91        6.08      3.24 o
   7  12   6        0.49        2.41      1.04 o
   8  12   6        5.86        7.05      2.10 o
   9  12   6        0.32        7.17      1.85 o
  -2  13   6        0.01        0.08      2.21 o
  -1  13   6        4.02        4.18      1.44 o
   0  13   6        0.07        0.94      1.08 o
   1  13   6        2.10       -0.04      0.84 o
   2  13   6        4.52        4.56      1.13 o
   3  13   6        4.59        6.77      1.20 o
   4  13   6        0.68        1.95      1.02 o
   5  13   6        0.01        3.61      1.45 o
   6  13   6        1.14        2.00      0.92 o
   7  13   6        0.80        2.93      1.59 o
   8  13   6        0.41        0.83      1.14 o
   0  14   6        0.00        1.83      0.83 o
   1  14   6        0.25        1.63      1.52 o
   2  14   6        0.12        1.87      1.28 o
   3  14   6        0.14        0.61      0.76 o
   4  14   6        2.99        4.38      2.03 o
   5  14   6        0.00        1.84      3.24 o
   6  14   6        4.29        5.66      1.56 o
   7  14   6        0.86        3.94      2.31 o
   3  15   6        3.48        1.73      1.01 o
   4  15   6        7.13        7.39      1.47 o
   5  15   6        1.10        2.40      2.60 o
  -4 -12   7        0.08        0.59      1.71 o
  -3 -12   7        1.71        2.05      1.74 o
  -2 -12   7        0.00        1.61      1.33 o
  -1 -12   7       11.91        9.62      2.13 o
   0 -12   7        0.49       -0.40      1.36 o
   1 -12   7        0.01        0.95      1.35 o
   2 -12   7        0.20        1.79      1.44 o
  -4 -11   7        9.76        8.67      3.12 o
  -3 -11   7        0.11        0.93      1.89 o
  -2 -11   7        0.69        0.65      1.49 o
  -1 -11   7        2.82        3.76      1.37 o
   0 -11   7        0.54        2.86      1.27 o
   1 -11   7        0.00       -0.51      0.98 o
   2 -11   7        0.56        1.84      1.39 o
   3 -11   7        0.28        3.91      2.08 o
   4 -11   7        0.11        0.70      1.21 o
  -6 -10   7        1.34        6.34      3.14 o
  -5 -10   7        0.24        2.29      2.43 o
  -4 -10   7        1.39        3.32      2.61 o
  -3 -10   7        0.76        1.43      1.89 o
  -2 -10   7        0.00        0.48      1.49 o
  -1 -10   7        0.45        0.06      1.00 o
   0 -10   7        2.30       -0.39      0.79 o
   1 -10   7        0.10        0.49      0.85 o
   2 -10   7        4.84        3.50      1.47 o
   3 -10   7        2.98        2.05      1.47 o
   4 -10   7        0.73        0.59      1.15 o
   5 -10   7        3.82        3.92      2.92 o
  -7  -9   7        0.42        1.27      2.18 o
  -6  -9   7        1.54        3.24      1.54 o
  -5  -9   7        0.79        0.42      1.15 o
  -4  -9   7        6.36        9.34      3.42 o
  -3  -9   7        2.12        2.55      1.64 o
  -2  -9   7        0.05        0.21      1.02 o
  -1  -9   7        3.83        3.90      1.51 o
   0  -9   7       14.62       17.63      2.88 o
   1  -9   7        6.28        3.54      1.38 o
   2  -9   7        1.53        0.65      1.25 o
   3  -9   7        1.10       -0.48      1.72 o
   4  -9   7        0.37        0.94      1.11 o
   5  -9   7        0.91        0.95      1.32 o
   6  -9   7        1.06        0.97      2.21 o
  -7  -8   7        1.85        0.30      1.41 o
  -6  -8   7        8.38        9.72      2.23 o
  -5  -8   7        0.06        3.40      1.44 o
  -4  -8   7        3.19        4.94      1.52 o
  -3  -8   7        0.77        0.91      1.96 o
  -2  -8   7       42.27       47.38      2.63 o
  -1  -8   7       78.02       71.14      3.53 o
   0  -8   7        7.33        3.14      1.39 o
   1  -8   7        5.57        5.14      1.57 o
   2  -8   7       23.25       21.41      2.56 o
   3  -8   7        8.12        8.14      1.74 o
   4  -8   7        0.41       -0.08      1.30 o
   5  -8   7        1.19        0.46      1.11 o
   6  -8   7        1.67        3.31      1.61 o
   7  -8   7        0.56        1.56      1.49 o
  -7  -7   7        0.28        1.53      1.29 o
  -6  -7   7        0.01        0.64      1.36 o
  -5  -7   7       10.42       11.26      2.23 o
  -4  -7   7       11.90        9.64      2.02 o
  -3  -7   7       32.76       25.24      4.75 o
  -2  -7   7        2.72        0.79      0.79 o
  -1  -7   7        0.35        0.26      0.77 o
   0  -7   7        0.00       -0.02      0.95 o
   1  -7   7        1.08        0.39      1.03 o
   2  -7   7        4.32        2.79      1.27 o
   3  -7   7        4.32        4.05      1.30 o
   4  -7   7        6.92        7.29      1.65 o
   5  -7   7       10.03        9.11      1.85 o
   6  -7   7        1.43        1.10      1.12 o
   7  -7   7        0.71        1.87      1.61 o
   8  -7   7        0.00       -0.47      1.33 o
  -8  -6   7        0.32       10.68      5.85 o
  -7  -6   7        2.67        3.82      1.75 o
  -6  -6   7        1.05        4.34      1.59 o
  -5  -6   7        0.17        0.43      1.11 o
  -4  -6   7       83.94       67.13      4.09 o
  -3  -6   7       17.32       14.28      1.96 o
  -2  -6   7       43.26       43.05      2.22 o
  -1  -6   7        3.22        1.90      0.92 o
   0  -6   7        2.20        0.69      0.81 o
   1  -6   7       54.66       52.12      2.95 o
   2  -6   7        0.56       -0.72      0.88 o
   3  -6   7       11.61       12.83      1.87 o
   4  -6   7       23.78       21.61      2.43 o
   5  -6   7        0.03        1.49      1.11 o
   6  -6   7        1.62        1.62      1.34 o
   7  -6   7        0.07        0.98      1.21 o
   8  -6   7        0.46       -0.50      1.40 o
   9  -6   7        1.75        0.66      1.99 o
  -8  -5   7        0.49        8.28      5.23 o
  -7  -5   7        1.80        4.39      3.13 o
  -6  -5   7       23.79       21.46      2.51 o
  -5  -5   7        0.27        0.51      0.88 o
  -4  -5   7       68.48       62.51      3.22 o
  -3  -5   7        8.16        6.81      1.43 o
  -2  -5   7       18.72       17.53      2.04 o
  -1  -5   7        1.66        1.53      0.81 o
   0  -5   7        4.09        2.30      0.83 o
   1  -5   7       23.74       24.93      1.98 o
   2  -5   7        2.36        4.00      1.22 o
   3  -5   7       10.99       12.04      1.77 o
   4  -5   7        0.03        0.05      0.83 o
   5  -5   7        0.12        0.52      0.92 o
   6  -5   7       10.47        8.15      1.55 o
   7  -5   7        0.02       -0.90      1.06 o
   8  -5   7        0.49       -0.47      1.27 o
   9  -5   7        0.11       -1.14      1.32 o
  -8  -4   7        5.11       11.47      4.47 o
  -7  -4   7        3.31        6.72      2.22 o
  -6  -4   7       40.51       40.85      4.21 o
  -5  -4   7        0.41        2.32      1.01 o
  -4  -4   7       16.20       14.83      1.48 o
  -3  -4   7       31.65       36.32      1.70 o
  -2  -4   7       41.12       39.14      1.88 o
  -1  -4   7       45.51       43.50      1.99 o
   0  -4   7       94.23       96.87      3.01 o
   1  -4   7        0.42        1.08      0.62 o
   2  -4   7       17.93       17.46      1.35 o
   3  -4   7      124.21      111.76      3.85 o
   4  -4   7       30.20       34.24      2.08 o
   5  -4   7        1.85        2.41      1.08 o
   6  -4   7        4.00        2.71      1.25 o
   7  -4   7        0.09       -0.49      1.34 o
   8  -4   7        0.07        0.58      1.25 o
   9  -4   7        0.76        0.46      2.02 o
  10  -4   7        1.49        1.21      2.14 o
  -8  -3   7        8.39       16.73      5.68 o
  -7  -3   7        9.11       13.36      2.58 o
  -6  -3   7       19.23       24.84      3.23 o
  -5  -3   7        2.23        2.22      0.97 o
  -4  -3   7       18.23       18.54      1.62 o
  -3  -3   7       23.80       27.30      1.91 o
  -2  -3   7       64.23       80.16      8.84 o
  -1  -3   7       33.75       30.98      1.36 o
   0  -3   7      114.22      118.44      2.86 o
   1  -3   7       14.34       14.59      1.31 o
   2  -3   7        0.09        1.60      0.60 o
   3  -3   7       62.02       59.27      1.70 o
   4  -3   7        1.23        0.60      1.03 o
   5  -3   7       39.01       35.73      1.84 o
   6  -3   7       32.81       26.87      2.32 o
   7  -3   7        5.37        3.08      1.19 o
   8  -3   7       29.67       30.44      2.69 o
   9  -3   7        1.42        0.75      1.30 o
  10  -3   7        0.78       -0.63      1.99 o
  -8  -2   7        6.98       12.22      5.05 o
  -7  -2   7        0.02        5.70      2.02 o
  -6  -2   7        2.33        3.33      1.63 o
  -5  -2   7       31.38       29.18      3.23 o
  -4  -2   7       11.79       12.49      1.39 o
  -3  -2   7       22.58       21.55      1.61 o
  -2  -2   7       53.70       60.14      1.97 o
  -1  -2   7       34.21       35.99      1.19 o
   0  -2   7      364.68      395.64      3.67 o
   1  -2   7        0.01        0.86      0.37 o
   2  -2   7       36.93       35.66      1.02 o
   3  -2   7       42.34       37.86      1.51 o
   4  -2   7        3.20        2.76      0.97 o
   5  -2   7       37.97       36.21      2.57 o
   6  -2   7        5.58        4.88      1.27 o
   7  -2   7       11.19       10.15      1.64 o
   8  -2   7        1.46       -0.10      1.00 o
   9  -2   7        2.67        2.34      1.35 o
  10  -2   7        3.61        1.80      2.55 o
  -8  -1   7        7.57       21.60      3.16 o
  -7  -1   7       10.36       14.94      2.91 o
  -6  -1   7        0.10        1.70      1.14 o
  -5  -1   7       26.64       26.35      2.16 o
  -4  -1   7        7.74        6.64      0.99 o
  -3  -1   7        9.14       10.42      1.30 o
  -2  -1   7      139.20      155.59      2.92 o
  -1  -1   7      163.13      171.60      2.53 o
   0  -1   7      467.04      457.85      4.19 o
   1  -1   7       56.07       64.45      1.43 o
   2  -1   7      176.62      187.22      2.35 o
   3  -1   7       50.59       51.34      1.54 o
   4  -1   7       39.54       36.49      1.22 o
   5  -1   7        0.12       -0.25      0.56 o
   6  -1   7        1.19        1.88      0.75 o
   7  -1   7        1.71        2.75      1.14 o
   8  -1   7        1.08        3.53      1.37 o
   9  -1   7        1.68        2.97      1.82 o
  10  -1   7        0.08        0.79      3.66 o
  11  -1   7        0.33       -0.01      1.95 o
  -8   0   7        2.27        7.28      1.77 o
  -7   0   7        5.69        8.00      1.79 o
  -6   0   7       17.16       13.04      2.06 o
  -5   0   7       17.71       14.50      2.15 o
  -4   0   7        0.56        0.17      0.78 o
  -3   0   7      120.48      112.67      2.78 o
  -2   0   7       49.69       49.76      1.80 o
  -1   0   7      134.89      135.92      2.29 o
   0   0   7       71.20       75.82      1.71 o
   1   0   7       20.48       23.87      0.95 o
   2   0   7        3.36        3.39      0.71 o
   3   0   7       86.15       88.82      1.94 o
   4   0   7        4.06        3.55      0.55 o
   5   0   7       39.47       44.15      1.30 o
   6   0   7       28.08       32.26      1.49 o
   7   0   7        0.21       -0.10      0.71 o
   8   0   7       16.73       21.59      2.82 o
   9   0   7        0.29        0.41      1.31 o
  10   0   7        0.10        1.28      1.44 o
  11   0   7        0.01        1.76      2.00 o
  -8   1   7        1.08       10.14      2.93 o
  -7   1   7        0.03        2.09      2.77 o
  -6   1   7        5.49        3.62      1.23 o
  -5   1   7        0.37        1.06      0.89 o
  -4   1   7       10.84        8.31      1.23 o
  -3   1   7        0.01       -1.23      0.62 o
  -2   1   7      216.78      236.90      3.84 o
  -1   1   7        0.01        0.24      0.40 o
   0   1   7       21.37       19.03      0.96 o
   1   1   7        3.13        2.60      0.48 o
   2   1   7       68.83       66.84      1.51 o
   3   1   7        5.68        8.63      0.74 o
   4   1   7       83.30       87.17      1.71 o
   5   1   7       63.09       66.87      1.59 o
   6   1   7        9.95       11.36      0.92 o
   7   1   7       19.64       20.11      1.44 o
   8   1   7       36.07       37.61      2.12 o
   9   1   7        2.17        3.02      1.41 o
  10   1   7        0.23        0.04      1.53 o
  11   1   7        0.58        3.40      1.40 o
  -8   2   7        0.79        9.63      6.57 o
  -7   2   7        2.25        7.00      1.68 o
  -6   2   7        3.95        6.93      1.40 o
  -5   2   7        1.77        2.85      1.08 o
  -4   2   7        6.52        5.49      1.08 o
  -3   2   7       40.12       34.77      1.92 o
  -2   2   7        3.82        6.17      1.17 o
  -1   2   7        0.03        1.07      0.59 o
   0   2   7       10.41        8.05      0.68 o
   1   2   7      112.85      114.66      2.32 o
   2   2   7      864.44      864.78      6.00 o
   3   2   7        4.60        2.62      0.52 o
   4   2   7      231.20      210.15      2.90 o
   5   2   7      199.38      216.61      2.85 o
   6   2   7       39.39       42.03      1.28 o
   7   2   7        4.75        6.74      0.81 o
   8   2   7       14.09       16.20      2.19 o
   9   2   7        0.12       -0.56      1.13 o
  10   2   7        1.01        0.89      1.22 o
  11   2   7        1.86        4.77      1.66 o
  -8   3   7        0.40        5.21      3.78 o
  -7   3   7        0.03       12.00      3.20 o
  -6   3   7        5.98        4.34      1.50 o
  -5   3   7       16.07       16.76      2.00 o
  -4   3   7        0.10        1.77      0.85 o
  -3   3   7       48.30       42.73      2.01 o
  -2   3   7       26.01       27.46      1.82 o
  -1   3   7      223.36      192.56      3.45 o
   0   3   7       10.21        9.39      1.26 o
   1   3   7      441.46      454.14      3.89 o
   2   3   7      142.88      129.20      1.89 o
   3   3   7      168.54      167.33      2.38 o
   4   3   7      143.25      165.41      2.65 o
   5   3   7      157.87      151.40      2.39 o
   6   3   7        9.14        6.97      0.72 o
   7   3   7        0.58        0.66      0.49 o
   8   3   7       14.52       16.24      1.42 o
   9   3   7       17.18       15.97      2.33 o
  10   3   7        3.28        4.64      1.67 o
  11   3   7        0.06        0.42      1.45 o
  -7   4   7        0.59        1.66      1.72 o
  -6   4   7        0.44        1.93      1.85 o
  -5   4   7        4.83        5.90      1.19 o
  -4   4   7        0.04       -0.66      0.72 o
  -3   4   7       32.76       32.78      2.10 o
  -2   4   7      215.00      205.62      3.89 o
  -1   4   7        0.08        0.14      0.56 o
   0   4   7       32.58       29.80      1.36 o
   1   4   7      152.70      139.55      2.54 o
   2   4   7      123.21      140.66      2.01 o
   3   4   7       27.06       26.86      1.10 o
   4   4   7       34.15       34.53      1.26 o
   5   4   7        1.31        1.48      0.42 o
   6   4   7        0.17        0.78      0.40 o
   7   4   7       11.14       10.32      1.13 o
   8   4   7        3.63        2.90      0.84 o
   9   4   7        1.35        2.25      0.87 o
  10   4   7        0.14       -0.30      1.36 o
  11   4   7        1.36        2.13      1.53 o
  -7   5   7        0.55        1.54      2.01 o
  -6   5   7        0.07        2.83      2.31 o
  -5   5   7        3.10        2.15      1.50 o
  -4   5   7        3.56        3.24      1.05 o
  -3   5   7       31.91       27.75      1.99 o
  -2   5   7        5.16        6.56      0.99 o
  -1   5   7       26.58       26.89      1.47 o
   0   5   7      153.60      162.18      2.88 o
   1   5   7       65.33       76.34      1.96 o
   2   5   7      638.48      641.15      6.16 o
   3   5   7       13.11       21.23      1.10 o
   4   5   7       13.69       13.72      1.00 o
   5   5   7       31.81       29.60      1.15 o
   6   5   7       10.81        8.30      0.84 o
   7   5   7        0.15        0.96      0.62 o
   8   5   7       42.57       40.17      2.00 o
   9   5   7        4.59        5.32      1.18 o
  10   5   7        2.96        2.74      1.21 o
  11   5   7        1.88        2.09      1.53 o
  -6   6   7        3.78        4.87      2.11 o
  -5   6   7        7.38        6.75      1.51 o
  -4   6   7        0.62        1.66      1.14 o
  -3   6   7       22.11       20.51      1.84 o
  -2   6   7        5.56        4.88      1.05 o
  -1   6   7      294.52      277.07      4.03 o
   0   6   7       25.58       26.00      1.48 o
   1   6   7       18.52       19.43      1.31 o
   2   6   7       29.48       32.69      1.35 o
   3   6   7       40.30       39.60      1.28 o
   4   6   7       25.48       26.42      1.20 o
   5   6   7      333.22      326.21      4.70 o
   6   6   7        8.56        8.23      0.90 o
   7   6   7       46.83       44.58      1.83 o
   8   6   7        6.15        5.41      1.15 o
   9   6   7        0.03        1.88      0.84 o
  10   6   7        0.03       -0.27      0.88 o
  11   6   7        0.65        1.74      1.72 o
  -6   7   7        0.01       -0.24      1.33 o
  -5   7   7        4.62        4.04      1.35 o
  -4   7   7       22.71       24.47      2.48 o
  -3   7   7       12.57       11.17      1.80 o
  -2   7   7       13.94        9.77      1.46 o
  -1   7   7      139.01      137.20      2.93 o
   0   7   7       39.35       35.34      1.61 o
   1   7   7       19.24       19.82      1.36 o
   2   7   7       41.94       33.17      1.49 o
   3   7   7       12.58       11.07      0.98 o
   4   7   7        5.58        3.05      0.61 o
   5   7   7        4.93        4.02      0.74 o
   6   7   7      110.66      116.09      2.78 o
   7   7   7        1.14        1.17      0.83 o
   8   7   7        3.29        6.44      1.02 o
   9   7   7        3.36        3.42      0.82 o
  10   7   7        1.41        1.21      1.05 o
  11   7   7        1.02        3.12      1.05 o
  -5   8   7        0.22        0.40      1.45 o
  -4   8   7       11.74       12.33      2.59 o
  -3   8   7        0.60        0.60      1.02 o
  -2   8   7        0.51        1.36      0.80 o
  -1   8   7        6.31        5.48      1.16 o
   0   8   7       14.24       12.60      1.14 o
   1   8   7        0.20        1.45      0.56 o
   2   8   7        0.05        0.30      0.38 o
   3   8   7       13.14       12.19      1.16 o
   4   8   7       43.68       34.92      1.76 o
   5   8   7       34.94       30.88      1.76 o
   6   8   7       25.98       31.62      2.02 o
   7   8   7       12.38       14.29      1.39 o
   8   8   7        1.53        2.58      1.10 o
   9   8   7        0.50        1.39      1.02 o
  10   8   7        0.00        0.77      0.89 o
  11   8   7        0.10        2.02      1.12 o
  -5   9   7        1.37        3.68      1.80 o
  -4   9   7        2.76        3.75      1.49 o
  -3   9   7        0.04        1.35      1.92 o
  -2   9   7        2.28        1.79      0.79 o
  -1   9   7        0.12       -0.11      0.62 o
   0   9   7       46.03       49.62      2.26 o
   1   9   7        6.19        5.81      1.03 o
   2   9   7       24.97       24.25      1.54 o
   3   9   7      160.64      156.99      3.23 o
   4   9   7        1.14        2.60      1.14 o
   5   9   7       11.58       13.71      1.36 o
   6   9   7      148.21      145.48      4.07 o
   7   9   7        3.36        1.72      0.97 o
   8   9   7        8.78        7.41      1.25 o
   9   9   7        0.12        1.49      0.94 o
  10   9   7        0.39        2.44      0.97 o
  11   9   7        1.59        1.82      2.22 o
  -4  10   7        0.72       -1.98      1.77 o
  -3  10   7        0.00       -0.45      1.11 o
  -2  10   7       24.15       27.36      2.18 o
  -1  10   7       10.00        8.56      1.33 o
   0  10   7       16.80       16.64      1.63 o
   1  10   7       13.19       11.73      1.33 o
   2  10   7       27.45       31.12      2.41 o
   3  10   7       37.14       35.71      1.79 o
   4  10   7       80.80       78.18      2.37 o
   5  10   7       10.15        9.04      1.79 o
   6  10   7        5.29        4.60      1.11 o
   7  10   7       35.57       34.21      2.29 o
   8  10   7        2.83        4.20      1.17 o
   9  10   7        4.50        9.03      2.24 o
  10  10   7        4.03        5.27      1.33 o
  -3  11   7        0.90        0.03      1.40 o
  -2  11   7        0.17        0.28      0.73 o
  -1  11   7        5.51        4.05      1.47 o
   0  11   7        0.77        1.97      1.58 o
   1  11   7        2.88        3.45      1.30 o
   2  11   7        6.62        8.75      1.18 o
   3  11   7       12.67       13.60      1.36 o
   4  11   7        0.16        0.94      1.00 o
   5  11   7       18.48       18.30      2.56 o
   6  11   7        2.00        0.68      1.48 o
   7  11   7        0.00        2.21      0.96 o
   8  11   7        2.78        2.46      1.00 o
   9  11   7        1.22        2.27      1.24 o
  10  11   7        1.63        4.72      1.61 o
  -2  12   7        2.36        2.44      1.73 o
  -1  12   7        2.55        0.01      1.52 o
   0  12   7        1.56        1.09      0.77 o
   1  12   7        5.60        5.09      0.95 o
   2  12   7        0.50        1.17      0.75 o
   3  12   7        1.22        2.82      0.84 o
   4  12   7        0.00        0.79      1.20 o
   5  12   7        5.75        7.19      1.17 o
   6  12   7        7.32        6.93      1.46 o
   7  12   7        0.64        2.19      1.76 o
   8  12   7        3.15        7.81      1.37 o
   9  12   7        0.41        1.65      1.24 o
  -1  13   7        0.87        0.52      1.44 o
   0  13   7        0.49        0.82      0.99 o
   1  13   7        1.97        4.83      1.03 o
   2  13   7        0.77        2.11      1.01 o
   3  13   7        0.02        1.45      0.66 o
   4  13   7       12.17       12.52      1.54 o
   5  13   7        1.92        2.28      1.16 o
   6  13   7        3.16       13.07     13.63 o
   7  13   7        0.36        1.73      1.57 o
   8  13   7        3.29        7.17      2.62 o
   1  14   7        2.88        5.23      2.23 o
   2  14   7        0.01        1.09      1.58 o
   3  14   7        0.05        1.14      1.68 o
   4  14   7        5.76        8.16      1.38 o
   5  14   7        0.18        0.31      0.93 o
   6  14   7        0.39        1.02      0.90 o
   7  14   7        0.07       -1.29      0.92 o
  -2 -12   8        0.00        0.86      1.35 o
  -1 -12   8        2.43        2.95      1.54 o
   0 -12   8        0.07       -0.31      1.09 o
   1 -12   8        2.17        3.02      2.35 o
  -4 -11   8        0.48        1.43      1.62 o
  -3 -11   8        7.34        9.35      3.48 o
  -2 -11   8        0.61        1.97      2.00 o
  -1 -11   8        4.19        5.08      1.65 o
   0 -11   8        1.03        2.09      1.21 o
   1 -11   8        3.23        4.09      1.41 o
   2 -11   8        1.80        1.27      1.29 o
   3 -11   8        3.13        3.31      1.35 o
  -5 -10   8        9.40       23.70      4.50 o
  -4 -10   8        0.06        3.03      1.63 o
  -3 -10   8        3.37        2.95      2.01 o
  -2 -10   8        4.05        3.17      2.23 o
  -1 -10   8        4.84        7.47      1.79 o
   0 -10   8        0.50        0.21      1.04 o
   1 -10   8        2.72        6.52      1.52 o
   2 -10   8        0.09        0.70      1.51 o
   3 -10   8        0.01       -1.32      1.71 o
   4 -10   8        0.12       -0.07      1.37 o
   5 -10   8        0.44        2.64      1.90 o
  -6  -9   8        0.06        4.58      2.36 o
  -5  -9   8        7.12        3.30      2.48 o
  -4  -9   8        3.82        3.05      2.41 o
  -3  -9   8        5.95        9.16      2.21 o
  -2  -9   8        8.29       12.55      2.05 o
  -1  -9   8        0.67        1.00      1.07 o
   0  -9   8        0.16        1.21      1.07 o
   1  -9   8        8.29        6.99      2.40 o
   2  -9   8        1.47        1.58      0.99 o
   3  -9   8        0.91        1.90      1.10 o
   4  -9   8        0.15        1.35      2.50 o
   5  -9   8        0.07        1.41      1.33 o
   6  -9   8        0.17       -1.23      1.88 o
  -6  -8   8        0.06        0.71      1.19 o
  -5  -8   8        0.20        3.33      2.70 o
  -4  -8   8        4.06        4.92      2.97 o
  -3  -8   8        6.36        5.04      1.74 o
  -2  -8   8        0.46        1.52      1.04 o
  -1  -8   8       26.61       24.63      2.70 o
   0  -8   8        1.63        1.13      1.04 o
   1  -8   8        1.47        1.59      1.29 o
   2  -8   8        2.35        1.93      1.32 o
   3  -8   8        3.07        3.08      1.27 o
   4  -8   8        0.35       -0.04      0.81 o
   5  -8   8        1.76        4.24      1.53 o
   6  -8   8        0.59        0.79      1.21 o
   7  -8   8        0.18        0.13      3.07 o
  -7  -7   8        0.58        3.98      1.88 o
  -6  -7   8        1.79        2.67      1.52 o
  -5  -7   8       39.30       47.93      7.23 o
  -4  -7   8       38.80       44.00      6.64 o
  -3  -7   8        0.03        0.28      2.02 o
  -2  -7   8       12.16        9.90      1.49 o
  -1  -7   8        3.67        4.26      1.14 o
   0  -7   8        0.98       -0.05      0.92 o
   1  -7   8       14.28       12.47      1.96 o
   2  -7   8        1.37        1.84      1.20 o
   3  -7   8        0.22        0.77      1.01 o
   4  -7   8        0.32        2.10      1.13 o
   5  -7   8        0.00       -0.20      2.08 o
   6  -7   8        0.02        1.36      1.21 o
   7  -7   8        0.59        0.51      2.04 o
   8  -7   8        0.00       -0.33      1.32 o
  -7  -6   8        0.81        2.78      2.81 o
  -6  -6   8        8.07        5.90      3.02 o
  -5  -6   8       19.85       19.48      3.06 o
  -4  -6   8        1.47        1.88      2.12 o
  -3  -6   8       24.94       24.30      3.95 o
  -2  -6   8        0.08        1.39      0.75 o
  -1  -6   8       15.63       13.39      1.67 o
   0  -6   8       22.92       24.21      3.78 o
   1  -6   8        1.34        1.27      1.11 o
   2  -6   8       16.38       10.28      1.77 o
   3  -6   8        1.06        2.27      2.60 o
   4  -6   8        3.17        2.42      1.31 o
   5  -6   8       14.25       15.08      2.21 o
   6  -6   8        1.48        2.50      3.02 o
   7  -6   8        0.56        2.08      2.36 o
   8  -6   8        3.13        3.00      1.72 o
  -7  -5   8        0.06        7.90      3.65 o
  -6  -5   8        5.91        5.27      1.87 o
  -5  -5   8       25.21       21.55      3.08 o
  -4  -5   8        3.63        4.41      2.48 o
  -3  -5   8        2.71        4.12      1.84 o
  -2  -5   8       12.32       13.26      1.61 o
  -1  -5   8       10.11        9.31      1.36 o
   0  -5   8        0.31        0.87      0.72 o
   1  -5   8       15.24       18.05      1.74 o
   2  -5   8      153.22      124.96      4.28 o
   3  -5   8       22.03       18.07      2.13 o
   4  -5   8       12.69       12.62      1.97 o
   5  -5   8       11.39       10.89      2.01 o
   6  -5   8       20.02       16.07      2.28 o
   7  -5   8        0.17       -0.06      1.23 o
   8  -5   8        0.08        0.08      1.28 o
   9  -5   8        0.01        2.48      1.63 o
  -8  -4   8        5.47       29.56      3.13 o
  -7  -4   8        5.46        7.99      3.99 o
  -6  -4   8        4.00        5.70      1.75 o
  -5  -4   8        5.09        7.18      2.23 o
  -4  -4   8        2.52        5.13      1.38 o
  -3  -4   8       34.61       34.49      2.74 o
  -2  -4   8        0.64        0.11      0.72 o
  -1  -4   8        1.58        1.73      0.82 o
   0  -4   8        0.27        0.25      0.60 o
   1  -4   8        0.95        0.27      0.62 o
   2  -4   8      471.51      427.66      7.81 o
   3  -4   8       48.70       46.66      2.60 o
   4  -4   8       27.25       25.39      3.73 o
   5  -4   8       32.54       27.70      2.70 o
   6  -4   8        0.01       -0.20      1.08 o
   7  -4   8        0.43       -0.55      0.96 o
   8  -4   8        2.05        0.76      1.21 o
   9  -4   8        0.90        0.54      1.28 o
  -8  -3   8        5.67       21.51      4.17 o
  -7  -3   8        0.94        5.73      2.75 o
  -6  -3   8        0.41        5.60      1.93 o
  -5  -3   8       16.84       25.37      6.21 o
  -4  -3   8        4.70        5.57      1.43 o
  -3  -3   8        0.26        2.57      0.85 o
  -2  -3   8        2.62        4.09      0.84 o
  -1  -3   8       85.49       89.44      2.89 o
   0  -3   8       21.58       29.22      2.62 o
   1  -3   8       16.68       24.96      1.67 o
   2  -3   8      207.61      195.77      3.79 o
   3  -3   8        5.46        5.92      1.36 o
   4  -3   8       24.51       25.60      2.45 o
   5  -3   8        1.00        0.70      0.90 o
   6  -3   8        0.16        0.51      1.03 o
   7  -3   8        1.65        1.24      1.15 o
   8  -3   8        0.01       -1.66      1.28 o
   9  -3   8        6.81        7.68      1.78 o
  10  -3   8        2.05       -0.12      2.77 o
  -8  -2   8        0.07       18.43      2.95 o
  -7  -2   8        9.78       15.45      6.12 o
  -6  -2   8        0.38        7.14      4.04 o
  -5  -2   8       32.66       39.26      5.35 o
  -4  -2   8       15.82       13.32      1.74 o
  -3  -2   8       23.54       27.19      2.19 o
  -2  -2   8        0.09       -0.79      0.56 o
  -1  -2   8       33.61       33.64      1.94 o
   0  -2   8      127.37      119.40      2.55 o
   1  -2   8        2.63        3.90      0.87 o
   2  -2   8       29.29       32.75      1.42 o
   3  -2   8       15.94       16.19      1.48 o
   4  -2   8       14.34       12.19      1.48 o
   5  -2   8        9.55        9.62      1.22 o
   6  -2   8        8.74       13.28      1.74 o
   7  -2   8        2.12        2.31      1.12 o
   8  -2   8       18.28       19.52      2.23 o
   9  -2   8        2.51        4.59      1.44 o
  10  -2   8        0.31        0.12      3.82 o
  -8  -1   8        0.59       13.60      2.48 o
  -7  -1   8        3.45        9.58      2.25 o
  -6  -1   8        0.00        2.31      1.17 o
  -5  -1   8       10.17       12.82      1.80 o
  -4  -1   8       33.68       36.30      2.54 o
  -3  -1   8        7.97        9.49      1.50 o
  -2  -1   8       15.70       14.26      1.25 o
  -1  -1   8        0.22        0.21      0.55 o
   0  -1   8       19.50       21.23      1.05 o
   1  -1   8       24.70       25.64      1.16 o
   2  -1   8        1.14        0.60      0.44 o
   3  -1   8       30.64       26.57      1.12 o
   4  -1   8        2.91        1.94      0.79 o
   5  -1   8       18.31       18.69      1.49 o
   6  -1   8        7.37        7.13      1.10 o
   7  -1   8       60.25       62.96      2.84 o
   8  -1   8        0.01       -0.06      1.00 o
   9  -1   8       60.63       57.20      3.01 o
  10  -1   8        0.13       -0.76      1.46 o
  -7   0   8        0.01        5.97      1.52 o
  -6   0   8        0.85        4.18      1.40 o
  -5   0   8        1.04        1.41      0.95 o
  -4   0   8        0.63        1.71      0.92 o
  -3   0   8        0.00        0.63      0.86 o
  -2   0   8       29.28       30.55      1.49 o
  -1   0   8        1.07        0.07      0.67 o
   0   0   8       26.03       23.20      1.09 o
   1   0   8        3.21        1.97      0.47 o
   2   0   8        8.26       16.08      1.14 o
   3   0   8       43.21       48.49      1.40 o
   4   0   8      214.48      214.10      3.01 o
   5   0   8      146.63      142.10      2.42 o
   6   0   8       99.30      108.02      2.60 o
   7   0   8       67.77       63.55      2.47 o
   8   0   8        1.93        2.07      1.12 o
   9   0   8        0.44        1.85      1.84 o
  10   0   8        1.46        0.70      1.71 o
  11   0   8        0.31       -0.48      2.30 o
  -7   1   8        2.42       10.11      2.03 o
  -6   1   8        0.46        2.20      1.30 o
  -5   1   8        1.42        2.94      1.08 o
  -4   1   8       83.83       80.07      3.04 o
  -3   1   8       31.05       33.12      2.00 o
  -2   1   8       97.41       93.19      2.58 o
  -1   1   8       94.40       90.71      2.41 o
   0   1   8       18.82       16.84      1.02 o
   1   1   8      184.13      205.80      2.65 o
   2   1   8       19.81       18.74      1.10 o
   3   1   8        4.11        4.85      0.67 o
   4   1   8        1.12        0.22      0.62 o
   5   1   8       32.27       30.36      1.26 o
   6   1   8       23.95       27.96      1.32 o
   7   1   8        8.41        9.22      1.13 o
   8   1   8        4.50        6.59      1.26 o
   9   1   8        1.28       -0.51      1.75 o
  10   1   8        0.19       -0.94      2.46 o
  11   1   8        0.39        0.06      1.38 o
  -7   2   8        2.94       10.86      1.90 o
  -6   2   8       10.10        5.58      1.94 o
  -5   2   8        7.52        5.67      1.37 o
  -4   2   8        0.47        0.99      0.85 o
  -3   2   8       55.92       58.80      2.27 o
  -2   2   8       27.72       31.06      1.91 o
  -1   2   8      166.01      165.00      3.73 o
   0   2   8        1.70        1.28      0.73 o
   1   2   8        1.21        0.54      0.37 o
   2   2   8       47.48       44.50      2.29 o
   3   2   8      212.89      207.49      2.90 o
   4   2   8       69.88       61.66      1.68 o
   5   2   8       83.47       81.91      1.83 o
   6   2   8        7.46        7.64      0.83 o
   7   2   8       11.20       10.44      0.94 o
   8   2   8        0.10        1.20      0.82 o
   9   2   8        0.06       -0.81      1.21 o
  10   2   8        0.05        2.06      1.41 o
  11   2   8        0.07        0.21      1.68 o
  -7   3   8        0.49        1.79      6.32 o
  -6   3   8        0.18        3.99      1.74 o
  -5   3   8        1.88        4.23      1.26 o
  -4   3   8        6.24        4.59      1.25 o
  -3   3   8        1.13        0.99      0.77 o
  -2   3   8      136.59      128.97      3.18 o
  -1   3   8      177.04      170.32      3.46 o
   0   3   8       92.10       91.88      2.74 o
   1   3   8       68.69       71.15      2.02 o
   2   3   8       23.02       30.09      1.08 o
   3   3   8       17.72       22.26      1.06 o
   4   3   8        8.72        8.39      0.84 o
   5   3   8        4.14        2.92      0.60 o
   6   3   8        2.22        3.11      0.63 o
   7   3   8       17.78       17.79      1.20 o
   8   3   8        0.13        0.23      0.77 o
   9   3   8        5.08        6.10      1.72 o
  10   3   8        7.91       11.45      2.20 o
  11   3   8        0.00       -0.41      1.42 o
  -7   4   8        0.47        2.32      2.74 o
  -6   4   8        2.56        6.56      1.79 o
  -5   4   8        3.14        3.44      1.05 o
  -4   4   8        6.94        8.28      1.33 o
  -3   4   8       54.85       53.25      2.32 o
  -2   4   8       62.32       56.32      2.27 o
  -1   4   8        0.62        1.66      0.79 o
   0   4   8        0.13        0.14      0.55 o
   1   4   8        1.30        0.42      0.51 o
   2   4   8      117.72      115.59      2.32 o
   3   4   8      194.04      206.57      2.67 o
   4   4   8      165.82      165.52      2.74 o
   5   4   8       16.65       19.86      1.26 o
   6   4   8        0.80        0.75      0.46 o
   7   4   8       11.41       15.06      1.18 o
   8   4   8       29.07       34.38      2.00 o
   9   4   8        1.53        0.95      1.19 o
  10   4   8        0.00        0.52      1.26 o
  11   4   8        1.33        1.94      1.36 o
  -6   5   8        0.34        3.10      2.55 o
  -5   5   8        0.57        1.61      1.02 o
  -4   5   8        0.15        0.38      0.89 o
  -3   5   8        1.21        1.64      0.90 o
  -2   5   8        1.34        0.60      0.85 o
  -1   5   8      193.33      175.42      3.27 o
   0   5   8      238.95      236.23      3.72 o
   1   5   8       50.58       55.88      1.77 o
   2   5   8       28.81       32.61      1.42 o
   3   5   8        0.77        0.40      0.41 o
   4   5   8      119.63      109.79      2.29 o
   5   5   8       64.67       66.60      2.11 o
   6   5   8       15.22       13.35      1.18 o
   7   5   8       31.84       31.55      1.97 o
   8   5   8        0.24       -0.06      0.63 o
   9   5   8       16.16       17.36      1.63 o
  10   5   8       13.78       13.69      2.25 o
  11   5   8        2.82        3.49      1.73 o
  -6   6   8        0.06        1.13      1.68 o
  -5   6   8        0.03        2.79      1.08 o
  -4   6   8        5.22        4.55      1.16 o
  -3   6   8       11.65        7.24      1.30 o
  -2   6   8       27.36       27.04      2.03 o
  -1   6   8       43.67       48.15      2.22 o
   0   6   8        7.13        4.78      0.87 o
   1   6   8       78.65       72.95      2.08 o
   2   6   8        0.94        0.93      0.51 o
   3   6   8       11.15        9.53      0.95 o
   4   6   8        2.32        3.09      0.61 o
   5   6   8       57.45       60.32      1.97 o
   6   6   8      119.90      123.80      2.54 o
   7   6   8        0.62        0.75      0.69 o
   8   6   8       50.07       51.49      2.23 o
   9   6   8        0.08        0.81      0.83 o
  10   6   8        0.32        0.73      0.80 o
  11   6   8        0.10        0.57      1.18 o
  -5   7   8        0.30        2.15      2.04 o
  -4   7   8        0.24        0.34      0.84 o
  -3   7   8        3.64        2.60      1.10 o
  -2   7   8       23.14       20.24      1.95 o
  -1   7   8        3.83        5.09      0.94 o
   0   7   8       14.54       14.68      1.31 o
   1   7   8        2.02        1.48      0.65 o
   2   7   8       21.72       22.26      1.40 o
   3   7   8       40.52       43.58      1.60 o
   4   7   8      115.26      105.26      2.90 o
   5   7   8       52.98       52.36      2.06 o
   6   7   8       12.64       13.98      1.24 o
   7   7   8       39.91       35.53      2.00 o
   8   7   8        2.46        2.93      0.80 o
   9   7   8        4.47        4.30      1.01 o
  10   7   8        2.56        3.79      1.09 o
  11   7   8        4.75        8.76      1.67 o
  -5   8   8        4.62        5.40      1.52 o
  -4   8   8        5.22        5.12      1.26 o
  -3   8   8        1.89        1.33      0.89 o
  -2   8   8        4.98        3.52      1.09 o
  -1   8   8        5.44        4.95      1.15 o
   0   8   8       21.05       21.96      2.35 o
   1   8   8       79.41       78.88      2.29 o
   2   8   8       31.67       30.46      1.84 o
   3   8   8        7.46        7.80      1.08 o
   4   8   8        0.30        1.23      0.74 o
   5   8   8       57.43       50.79      2.27 o
   6   8   8       89.47       85.59      3.52 o
   7   8   8        3.09        4.76      0.92 o
   8   8   8       25.22       31.95      2.01 o
   9   8   8        0.03        0.86      0.77 o
  10   8   8        0.31        1.70      0.94 o
  11   8   8        0.87        4.20      0.97 o
  -4   9   8        0.60        2.10      1.05 o
  -3   9   8        7.06        6.99      1.73 o
  -2   9   8        0.00       -0.22      0.72 o
  -1   9   8        3.66        1.48      0.88 o
   0   9   8        5.82        6.10      1.17 o
   1   9   8       19.49       20.24      1.66 o
   2   9   8        6.56        7.07      1.06 o
   3   9   8       26.28       31.61      1.82 o
   4   9   8       62.74       57.81      2.12 o
   5   9   8        1.82        1.62      0.84 o
   6   9   8        0.39       -0.49      0.90 o
   7   9   8        0.05        0.86      0.80 o
   8   9   8        0.01        1.30      0.73 o
   9   9   8        0.00        1.18      0.80 o
  10   9   8        0.80        0.98      0.80 o
  11   9   8        5.13        8.85      1.26 o
  -3  10   8        0.33        0.77      1.08 o
  -2  10   8        3.08        1.94      0.84 o
  -1  10   8       11.14        9.00      1.40 o
   0  10   8        1.45        1.86      0.89 o
   1  10   8       16.86       16.84      1.53 o
   2  10   8       24.52       23.24      1.59 o
   3  10   8        0.22        1.31      0.83 o
   4  10   8        7.57        9.22      1.15 o
   5  10   8        0.25        0.73      1.49 o
   6  10   8        8.38        7.29      1.53 o
   7  10   8        0.11        0.92      1.19 o
   8  10   8        5.34       10.71      2.89 o
   9  10   8        0.96        1.97      0.94 o
  10  10   8        0.09        0.53      0.89 o
  -3  11   8        2.27       -0.08      1.17 o
  -2  11   8        2.41        2.11      0.78 o
  -1  11   8        0.16       -0.77      0.75 o
   0  11   8        4.64        4.91      1.06 o
   1  11   8        0.30        0.46      0.98 o
   2  11   8        3.82        4.76      1.09 o
   3  11   8        0.01        2.42      1.20 o
   4  11   8        8.60        8.92      1.25 o
   5  11   8        0.64        3.23      1.49 o
   6  11   8        0.37        0.14      1.12 o
   7  11   8        1.93        2.71      0.93 o
   8  11   8        1.86        6.21      2.95 o
   9  11   8        0.79        1.89      0.95 o
  10  11   8        0.77        1.69      2.91 o
  -2  12   8        2.83        4.63      1.23 o
  -1  12   8        0.98       -0.08      0.97 o
   0  12   8        2.31        0.13      0.86 o
   1  12   8        2.70        2.39      1.16 o
   2  12   8        2.54        2.54      0.87 o
   3  12   8        1.36        2.17      0.93 o
   4  12   8        1.71        3.54      1.60 o
   5  12   8        6.63        6.95      1.21 o
   6  12   8        2.39        2.97      1.25 o
   7  12   8        0.92        3.36      4.34 o
   8  12   8        0.00        4.05      2.14 o
   0  13   8        0.09        0.93      1.44 o
   1  13   8        4.89        7.52      1.18 o
   2  13   8        3.05        6.62      2.04 o
   3  13   8        0.12        2.16      0.89 o
   4  13   8        0.22        0.80      0.85 o
   5  13   8        3.80        3.98      1.47 o
   6  13   8        3.71        6.20      1.41 o
   7  13   8        1.41        3.92      3.03 o
   8  13   8        2.27       26.02      3.52 o
   2  14   8        9.08       10.86      2.38 o
   3  14   8        1.53        2.45      1.99 o
   4  14   8        1.02       -0.47      0.92 o
   5  14   8       15.77       17.70      2.04 o
   6  14   8        1.00        3.84      4.71 o
  -2 -11   9        0.09        0.30      1.31 o
  -1 -11   9        0.72        1.61      1.71 o
   0 -11   9        1.35        2.37      1.25 o
   1 -11   9        0.44        2.84      1.19 o
   2 -11   9        0.00        0.57      0.68 o
  -4 -10   9        2.78        3.38      2.36 o
  -3 -10   9        0.63        1.50      1.88 o
  -2 -10   9        4.54        4.84      2.46 o
  -1 -10   9        4.73        4.93      1.57 o
   0 -10   9        6.43       10.38      3.71 o
   1 -10   9        1.73        1.24      1.30 o
   2 -10   9       13.53       16.22      2.45 o
   3 -10   9        0.22        0.57      2.22 o
   4 -10   9        0.13        3.68      1.54 o
  -5  -9   9        0.19        8.82      5.14 o
  -4  -9   9        0.00        1.28      2.70 o
  -3  -9   9        0.90        1.15      1.90 o
  -2  -9   9       16.04       15.23      3.93 o
  -1  -9   9        1.38        2.12      1.17 o
   0  -9   9       16.31       17.63      2.48 o
   1  -9   9        1.36        1.30      1.17 o
   2  -9   9        1.22        2.67      1.43 o
   3  -9   9        2.70        3.37      1.23 o
   4  -9   9        2.17        3.67      1.29 o
   5  -9   9        0.12        1.50      1.87 o
  -5  -8   9        0.93        5.81      2.88 o
  -4  -8   9        8.58        8.87      2.27 o
  -3  -8   9        0.52        3.83      1.59 o
  -2  -8   9       15.85       18.60      2.43 o
  -1  -8   9        0.04       -0.47      1.37 o
   0  -8   9        4.97        6.73      1.70 o
   1  -8   9        1.49        2.21      1.25 o
   2  -8   9        0.03       -0.28      1.04 o
   3  -8   9        1.18        0.50      1.25 o
   4  -8   9        0.19        1.57      1.70 o
   5  -8   9        2.29        4.16      2.23 o
   6  -8   9        2.71        2.41      1.48 o
  -6  -7   9        0.39        6.41      3.14 o
  -5  -7   9        1.23        6.66      2.91 o
  -4  -7   9       38.43       44.21      6.93 o
  -3  -7   9        8.24        9.17      3.73 o
  -2  -7   9       10.45       11.16      1.65 o
  -1  -7   9        1.85        4.65      1.55 o
   0  -7   9        0.94        1.71      1.14 o
   1  -7   9        0.33       -0.42      1.01 o
   2  -7   9        1.14        1.49      1.20 o
   3  -7   9        3.42        2.49      1.41 o
   4  -7   9        1.76        3.01      1.29 o
   5  -7   9        1.10        3.27      1.19 o
   6  -7   9        0.61        1.24      1.01 o
   7  -7   9        0.88        0.33      3.85 o
  -6  -6   9        4.97        3.56      2.66 o
  -5  -6   9       14.41       13.29      4.15 o
  -4  -6   9        8.86        9.55      3.26 o
  -3  -6   9        0.00        1.11      0.86 o
  -2  -6   9        0.98        2.00      0.87 o
  -1  -6   9        5.60        7.15      1.34 o
   0  -6   9        1.00       -0.78      1.95 o
   1  -6   9        5.41        4.67      1.36 o
   2  -6   9        0.15       -0.54      1.70 o
   3  -6   9        8.76        5.11      1.61 o
   4  -6   9        0.06       -0.02      0.95 o
   5  -6   9        0.86       -0.04      0.89 o
   6  -6   9        0.36        0.12      0.94 o
   7  -6   9        0.02        1.23      1.26 o
   8  -6   9        0.01       -1.74      1.24 o
  -6  -5   9        0.78        1.28      2.16 o
  -5  -5   9        0.01        0.04      1.66 o
  -4  -5   9       36.29       39.68      6.03 o
  -3  -5   9        0.25        0.14      0.87 o
  -2  -5   9        7.62       11.00      1.58 o
  -1  -5   9        0.37        1.06      0.84 o
   0  -5   9        2.65        2.01      0.92 o
   1  -5   9       10.00       14.56      2.00 o
   2  -5   9        9.64        7.16      1.53 o
   3  -5   9       29.40       25.48      2.59 o
   4  -5   9        0.96        1.41      1.15 o
   5  -5   9        8.28        7.56      2.34 o
   6  -5   9        1.97        1.55      1.29 o
   7  -5   9        0.00        1.64      1.41 o
   8  -5   9        0.01       -0.71      1.05 o
   9  -5   9        0.04        3.57      1.78 o
  -7  -4   9       10.33       19.02      4.67 o
  -6  -4   9        3.82        5.81      2.96 o
  -5  -4   9        4.33        3.17      2.40 o
  -4  -4   9       24.66       23.44      4.65 o
  -3  -4   9        0.45        2.34      1.53 o
  -2  -4   9        7.54        6.56      1.28 o
  -1  -4   9        0.00        0.59      0.69 o
   0  -4   9        1.73        1.72      0.77 o
   1  -4   9       50.34       38.26      1.96 o
   2  -4   9        4.99        6.49      3.27 o
   3  -4   9        1.41        0.14      0.81 o
   4  -4   9       13.28        9.74      1.74 o
   5  -4   9        6.41        6.71      1.62 o
   6  -4   9        4.35        4.08      1.49 o
   7  -4   9        0.00       -1.01      1.09 o
   8  -4   9        0.01       -1.68      1.85 o
   9  -4   9        1.22        2.21      1.38 o
  -7  -3   9        0.06       11.87      6.06 o
  -6  -3   9        5.02       14.64      3.55 o
  -5  -3   9        2.94        9.97      4.52 o
  -4  -3   9        2.59        5.80      1.20 o
  -3  -3   9        8.44        6.10      3.19 o
  -2  -3   9       10.98        7.64      1.30 o
  -1  -3   9       19.96       22.63      1.96 o
   0  -3   9       70.21       61.11      2.46 o
   1  -3   9        1.43        2.32      0.81 o
   2  -3   9       80.86       70.35      2.46 o
   3  -3   9      181.66      176.68      5.00 o
   4  -3   9        4.72        6.39      1.42 o
   5  -3   9        1.60        0.74      0.94 o
   6  -3   9       11.41       10.87      2.98 o
   7  -3   9        0.92       -0.06      1.23 o
   8  -3   9       10.11       10.74      1.88 o
   9  -3   9        0.25        1.25      1.28 o
  10  -3   9        0.05       -0.73      1.74 o
  -7  -2   9        5.77       17.29      2.37 o
  -6  -2   9        0.06        8.01      2.52 o
  -5  -2   9        3.56       14.18      2.80 o
  -4  -2   9        1.88        3.28      1.69 o
  -3  -2   9        1.94        2.88      0.99 o
  -2  -2   9       48.12       53.29      2.11 o
  -1  -2   9       19.05       12.85      1.36 o
   0  -2   9        8.88       10.27      1.35 o
   1  -2   9       31.99       27.42      1.85 o
   2  -2   9        5.84        6.59      1.11 o
   3  -2   9      206.09      190.46      3.87 o
   4  -2   9       11.58       13.27      1.89 o
   5  -2   9       28.87       30.53      1.88 o
   6  -2   9        8.75        9.32      1.59 o
   7  -2   9        7.99        8.67      1.62 o
   8  -2   9        0.02        0.60      1.18 o
   9  -2   9       10.13        9.17      1.86 o
  10  -2   9        1.69        2.18      1.79 o
  -7  -1   9        0.68       17.14      2.96 o
  -6  -1   9        0.49        6.42      3.10 o
  -5  -1   9        6.42       11.79      2.18 o
  -4  -1   9        0.10        0.96      0.92 o
  -3  -1   9       31.01       32.90      2.59 o
  -2  -1   9       24.23       25.11      1.81 o
  -1  -1   9        0.00        0.62      0.93 o
   0  -1   9       81.56       83.02      2.36 o
   1  -1   9       15.93       15.90      1.96 o
   2  -1   9       22.21       19.61      1.38 o
   3  -1   9        0.00       -0.06      0.59 o
   4  -1   9       30.74       32.48      1.69 o
   5  -1   9       34.72       37.36      1.85 o
   6  -1   9       78.04       78.24      2.90 o
   7  -1   9        7.25       10.74      1.76 o
   8  -1   9       21.00       23.41      2.64 o
   9  -1   9        0.05        2.85      1.36 o
  10  -1   9        4.29        0.34      2.16 o
  -7   0   9        0.26       10.84      1.66 o
  -6   0   9        0.11        5.51      1.53 o
  -5   0   9        1.27        3.70      1.60 o
  -4   0   9        3.94        5.39      1.40 o
  -3   0   9        9.85       11.97      1.77 o
  -2   0   9        0.18        0.21      0.87 o
  -1   0   9       20.62       21.67      1.71 o
   0   0   9       25.46       23.57      1.20 o
   1   0   9        3.10        3.89      0.64 o
   2   0   9        8.23        8.74      0.85 o
   3   0   9        0.32        0.83      0.52 o
   4   0   9      156.90      161.41      3.29 o
   5   0   9        0.23        1.50      0.86 o
   6   0   9        4.35        5.35      1.03 o
   7   0   9       20.84       22.35      3.19 o
   8   0   9        3.63        3.64      1.46 o
   9   0   9        8.14        9.67      1.74 o
  10   0   9        2.33       -0.03      1.67 o
  11   0   9        0.41       -1.99      1.80 o
  -7   1   9        0.03       10.92      2.75 o
  -6   1   9        1.38        8.13      1.84 o
  -5   1   9        4.69        4.69      1.37 o
  -4   1   9        0.00       -0.51      0.94 o
  -3   1   9        4.98        6.53      1.34 o
  -2   1   9       16.71       17.34      1.53 o
  -1   1   9        7.00        5.58      1.00 o
   0   1   9       74.88       68.52      2.05 o
   1   1   9        2.52        2.73      0.60 o
   2   1   9      122.58      118.66      2.47 o
   3   1   9        9.18        7.20      0.95 o
   4   1   9        0.01        0.25      0.58 o
   5   1   9      135.76      134.26      2.59 o
   6   1   9        3.20        5.18      0.90 o
   7   1   9        0.12       -0.46      0.67 o
   8   1   9        6.53        6.25      1.41 o
   9   1   9        0.01        0.16      1.54 o
  10   1   9        3.51        4.71      2.33 o
  11   1   9        0.40       -2.18      1.46 o
  -7   2   9        0.13       11.12      3.14 o
  -6   2   9        0.02        2.67      1.52 o
  -5   2   9        2.67        2.59      1.50 o
  -4   2   9        5.97        7.58      1.49 o
  -3   2   9        8.13        8.69      1.29 o
  -2   2   9       63.36       61.02      2.35 o
  -1   2   9       53.46       56.43      2.18 o
   0   2   9       98.03       88.70      2.54 o
   1   2   9       16.87       20.08      1.43 o
   2   2   9       34.79       30.81      1.26 o
   3   2   9      343.37      367.40      4.06 o
   4   2   9        0.16       -0.08      0.50 o
   5   2   9       47.57       51.25      1.69 o
   6   2   9       13.00       13.20      1.07 o
   7   2   9        2.54        2.63      0.93 o
   8   2   9        0.03        1.25      0.81 o
   9   2   9        1.74        1.13      1.34 o
  10   2   9        2.57        2.68      1.95 o
  11   2   9        0.32       -0.62      2.12 o
  -6   3   9        0.72        3.20      1.93 o
  -5   3   9        0.60        2.10      1.12 o
  -4   3   9        0.01        0.88      1.02 o
  -3   3   9        7.68        5.15      1.00 o
  -2   3   9       41.10       33.82      2.10 o
  -1   3   9      236.82      240.18      4.85 o
   0   3   9        3.58        2.37      0.82 o
   1   3   9        8.98        9.63      1.12 o
   2   3   9      111.17      112.79      2.38 o
   3   3   9        5.38        3.32      0.63 o
   4   3   9       10.63       12.90      1.08 o
   5   3   9       41.71       43.15      2.18 o
   6   3   9        3.85        3.01      0.74 o
   7   3   9       21.49       20.66      1.46 o
   8   3   9        0.12        1.02      1.35 o
   9   3   9        0.00        1.30      1.29 o
  10   3   9        1.58        2.91      1.50 o
  11   3   9        0.30        1.07      1.82 o
  -6   4   9        0.06       -1.02      1.37 o
  -5   4   9        1.55        3.38      1.81 o
  -4   4   9        0.15        1.31      0.93 o
  -3   4   9        0.40        0.84      0.87 o
  -2   4   9        6.79        5.42      1.87 o
  -1   4   9      122.56      115.06      3.14 o
   0   4   9       53.13       55.09      2.23 o
   1   4   9        4.06        2.54      0.69 o
   2   4   9       11.62       10.76      1.02 o
   3   4   9       17.14       17.53      1.08 o
   4   4   9        8.98        7.34      0.84 o
   5   4   9        1.08        0.25      0.45 o
   6   4   9        2.79        2.96      0.79 o
   7   4   9        1.15        0.46      0.60 o
   8   4   9        8.86        9.30      1.54 o
   9   4   9        1.95        2.49      1.48 o
  10   4   9        0.00        0.12      1.29 o
  11   4   9        0.28        2.29      1.51 o
  -6   5   9        0.10        0.85      1.61 o
  -5   5   9        2.67        6.03      1.87 o
  -4   5   9       13.47       14.63      1.95 o
  -3   5   9        3.14        5.24      1.25 o
  -2   5   9       43.92       42.08      2.32 o
  -1   5   9      156.52      141.35      3.09 o
   0   5   9        3.47        3.17      0.81 o
   1   5   9       11.82       12.37      1.13 o
   2   5   9       36.28       36.69      1.61 o
   3   5   9        4.51        4.45      0.77 o
   4   5   9        1.81        1.64      0.65 o
   5   5   9        5.08        5.09      0.93 o
   6   5   9      103.62       91.78      2.53 o
   7   5   9       15.16       18.95      1.46 o
   8   5   9        1.32        1.17      0.82 o
   9   5   9        0.37        1.14      0.79 o
  10   5   9        1.89        4.00      1.51 o
  11   5   9        0.03        1.78      1.34 o
  -5   6   9        4.14        7.14      2.18 o
  -4   6   9        5.32        6.74      1.42 o
  -3   6   9        3.92        3.60      1.13 o
  -2   6   9       17.59       16.51      1.73 o
  -1   6   9       28.06       28.32      1.81 o
   0   6   9       77.18       78.87      3.53 o
   1   6   9        3.72        6.19      0.88 o
   2   6   9        4.19        5.52      0.99 o
   3   6   9        0.65       -0.13      0.58 o
   4   6   9       19.09       17.13      1.57 o
   5   6   9        1.39        3.15      0.81 o
   6   6   9       49.51       53.67      2.36 o
   7   6   9        3.22        2.48      0.90 o
   8   6   9        0.20        0.98      0.84 o
   9   6   9        9.80        8.67      1.31 o
  10   6   9        3.61        2.77      0.94 o
  11   6   9        0.21        2.79      2.02 o
  -5   7   9        3.99        8.86      1.76 o
  -4   7   9        0.73        1.78      1.06 o
  -3   7   9        7.83       13.37      1.69 o
  -2   7   9        4.69        4.71      1.14 o
  -1   7   9        4.53        5.61      1.19 o
   0   7   9        0.91        1.39      0.83 o
   1   7   9       24.51       23.21      1.75 o
   2   7   9       12.06       13.65      1.39 o
   3   7   9      133.94      122.02      2.99 o
   4   7   9        5.29        7.97      1.09 o
   5   7   9      240.91      204.11      6.89 o
   6   7   9       84.08       79.16      2.44 o
   7   7   9       40.71       35.13      2.96 o
   8   7   9       14.23       14.13      1.46 o
   9   7   9        0.11        0.53      1.28 o
  10   7   9        0.05        1.34      0.77 o
  11   7   9        0.01        3.91      1.66 o
  -4   8   9        0.01        3.64      1.61 o
  -3   8   9        1.20        2.32      1.03 o
  -2   8   9        3.57        2.73      1.11 o
  -1   8   9        0.82       -0.31      0.78 o
   0   8   9        0.07       -0.83      0.72 o
   1   8   9       16.88       17.71      1.61 o
   2   8   9       45.15       38.79      2.09 o
   3   8   9       43.61       48.10      2.05 o
   4   8   9       28.23       22.98      1.71 o
   5   8   9       11.94       11.14      1.49 o
   6   8   9       59.18       50.41      4.56 o
   7   8   9        1.36        1.66      0.83 o
   8   8   9        0.01        0.96      0.74 o
   9   8   9        3.01        1.68      0.86 o
  10   8   9        0.47        1.83      0.90 o
  11   8   9        1.40        3.76      1.10 o
  -4   9   9        1.22        3.35      2.49 o
  -3   9   9        0.05       -0.33      0.79 o
  -2   9   9        0.44        1.88      0.92 o
  -1   9   9        5.22        5.58      1.24 o
   0   9   9        2.40        2.54      0.98 o
   1   9   9        9.44        8.32      1.26 o
   2   9   9       17.81       15.02      1.53 o
   3   9   9       87.89       81.55      2.64 o
   4   9   9        7.44        5.44      1.07 o
   5   9   9        5.27        6.16      1.19 o
   6   9   9        0.73        1.07      1.06 o
   7   9   9        3.19        5.35      1.52 o
   8   9   9        4.42        2.77      0.95 o
   9   9   9        0.12        0.71      0.73 o
  10   9   9        2.56        4.18      1.10 o
  -3  10   9        2.95        2.57      1.01 o
  -2  10   9        1.43        1.22      0.83 o
  -1  10   9        2.88        2.79      0.94 o
   0  10   9        0.64       -0.05      0.71 o
   1  10   9       20.06       19.27      1.75 o
   2  10   9        3.07        1.62      0.81 o
   3  10   9       11.19       12.09      1.38 o
   4  10   9        0.25        0.61      0.68 o
   5  10   9        6.51        7.59      1.06 o
   6  10   9        0.34        0.06      0.85 o
   7  10   9        0.14        1.36      0.98 o
   8  10   9        1.65        2.71      1.22 o
   9  10   9        6.13        4.93      1.42 o
  10  10   9        0.20        1.53      1.39 o
  -2  11   9        3.05        3.21      1.16 o
  -1  11   9        0.18        0.34      0.73 o
   0  11   9        0.92        0.29      0.75 o
   1  11   9        2.21        1.08      1.05 o
   2  11   9        0.38        2.02      1.14 o
   3  11   9        0.33        3.02      1.08 o
   4  11   9        0.20        1.74      1.75 o
   5  11   9        2.92        4.35      1.71 o
   6  11   9        4.77        5.63      1.31 o
   7  11   9        1.14        0.36      1.62 o
   8  11   9        0.36        4.25      3.34 o
   9  11   9        0.76        1.84      1.00 o
  -1  12   9        0.96        0.55      0.82 o
   0  12   9        0.46        1.01      0.85 o
   1  12   9        0.36       -0.36      0.98 o
   2  12   9        2.01        4.05      1.32 o
   3  12   9        0.01        0.65      0.85 o
   4  12   9        6.77        9.33      1.34 o
   5  12   9        0.59        0.51      0.79 o
   6  12   9        0.39        1.01      1.51 o
   7  12   9        0.59        6.64     10.07 o
   8  12   9        9.00        7.48      1.50 o
   1  13   9        0.43        2.34      1.88 o
   2  13   9        4.06        5.13      1.20 o
   3  13   9        0.23        2.20      1.29 o
   4  13   9        0.02        1.82      2.79 o
   5  13   9        0.42        1.14      0.82 o
   6  13   9        4.14        5.87      2.02 o
   7  13   9        1.40       11.37     10.51 o
   3  14   9        1.70       -0.69      0.79 o
   4  14   9        6.62        6.30      1.40 o
   5  14   9        1.31        3.69      1.13 o
  -2 -10  10        0.44        0.86      1.61 o
  -1 -10  10        0.30        0.95      1.20 o
   0 -10  10        2.46        2.46      1.36 o
   1 -10  10        0.55        1.58      1.66 o
   2 -10  10        0.03        1.47      1.27 o
   3 -10  10        2.10        3.37      1.49 o
  -4  -9  10        1.87        0.54      1.65 o
  -3  -9  10        6.89        4.31      2.87 o
  -2  -9  10        3.93        3.14      2.16 o
  -1  -9  10        0.71        2.32      1.30 o
   0  -9  10        1.49        0.22      0.96 o
   1  -9  10        3.44        6.70      2.53 o
   2  -9  10        0.03        2.91      2.06 o
   3  -9  10        0.75        1.57      1.67 o
   4  -9  10        0.83        3.04      1.43 o
  -4  -8  10        0.03        4.30      4.57 o
  -3  -8  10        2.39        4.02      3.30 o
  -2  -8  10        1.68        2.06      1.18 o
  -1  -8  10       12.32       15.02      2.28 o
   0  -8  10        0.46       -0.19      1.01 o
   1  -8  10        3.17        4.98      1.56 o
   2  -8  10        0.11       -0.25      0.89 o
   3  -8  10        3.05        1.85      1.24 o
   4  -8  10        0.56        0.97      1.26 o
   5  -8  10        0.03        0.80      1.44 o
   6  -8  10        0.72        1.21      2.21 o
  -5  -7  10        1.17        2.12      1.64 o
  -4  -7  10        0.62        2.42      3.36 o
  -3  -7  10        0.57        3.09      1.56 o
  -2  -7  10        1.50        2.09      1.04 o
  -1  -7  10        7.60        8.48      2.74 o
   0  -7  10        3.42        3.20      1.36 o
   1  -7  10        3.19        3.52      1.38 o
   2  -7  10       16.70       12.58      2.08 o
   3  -7  10       11.34       11.76      2.07 o
   4  -7  10        0.05       -0.44      1.05 o
   5  -7  10        4.95        4.10      1.63 o
   6  -7  10        0.25        1.58      1.11 o
   7  -7  10        0.79        2.35      3.47 o
  -5  -6  10        0.00        3.93      2.45 o
  -4  -6  10        2.51        3.30      2.23 o
  -3  -6  10        4.82        5.53      2.82 o
  -2  -6  10        2.83        2.92      1.35 o
  -1  -6  10        1.04        3.47      1.09 o
   0  -6  10        0.65        2.65      1.19 o
   1  -6  10        3.68        2.74      1.20 o
   2  -6  10       35.58       33.70      3.16 o
   3  -6  10        0.23        0.30      0.86 o
   4  -6  10        0.95       -0.21      0.95 o
   5  -6  10        0.14        1.83      1.25 o
   6  -6  10        5.05        5.06      2.31 o
   7  -6  10        1.96        0.57      1.04 o
  -6  -5  10        0.59        5.97      2.86 o
  -5  -5  10        0.66        1.46      2.32 o
  -4  -5  10        5.08        5.94      2.23 o
  -3  -5  10        1.82        2.14      1.45 o
  -2  -5  10        3.34        3.19      1.03 o
  -1  -5  10        7.23        9.13      1.47 o
   0  -5  10        2.83        3.65      0.98 o
   1  -5  10        2.21        1.91      1.12 o
   2  -5  10        0.93        1.37      1.13 o
   3  -5  10        5.59        6.13      1.52 o
   4  -5  10        1.62        0.54      0.98 o
   5  -5  10        2.52        2.82      1.36 o
   6  -5  10        0.78       -0.15      0.96 o
   7  -5  10        0.37       -0.16      1.23 o
   8  -5  10        0.00        1.68      1.76 o
  -6  -4  10        1.68        4.48      2.43 o
  -5  -4  10        2.96        3.03      2.49 o
  -4  -4  10        3.02        2.55      2.18 o
  -3  -4  10        2.34        2.02      1.00 o
  -2  -4  10        0.00        2.29      0.91 o
  -1  -4  10        0.58        0.82      0.93 o
   0  -4  10        6.51        6.41      1.27 o
   1  -4  10       31.10       29.76      2.01 o
   2  -4  10        2.45        0.29      1.28 o
   3  -4  10        7.64        4.09      1.35 o
   4  -4  10        5.14        2.36      1.18 o
   5  -4  10        0.49        1.19      1.10 o
   6  -4  10        0.31        2.41      2.16 o
   7  -4  10        1.20        0.55      1.31 o
   8  -4  10        0.17       -0.79      1.18 o
   9  -4  10        2.62        4.07      1.57 o
  -6  -3  10        0.80        8.32      2.91 o
  -5  -3  10        0.95        3.36      2.09 o
  -4  -3  10       13.08       11.57      3.43 o
  -3  -3  10        0.03        0.85      0.86 o
  -2  -3  10        0.42        0.73      0.72 o
  -1  -3  10       40.59       39.01      2.29 o
   0  -3  10        1.47        2.11      1.02 o
   1  -3  10        2.85        1.45      1.17 o
   2  -3  10       11.25       18.03      2.38 o
   3  -3  10       47.34       44.05      2.65 o
   4  -3  10        0.05        0.47      1.24 o
   5  -3  10        3.81        2.87      2.37 o
   6  -3  10        0.02       -1.00      0.93 o
   7  -3  10        0.07        0.87      1.15 o
   8  -3  10        0.10        0.69      2.51 o
   9  -3  10        0.00        1.41      1.45 o
  -6  -2  10        3.31        8.33      2.86 o
  -5  -2  10        0.76        7.97      1.77 o
  -4  -2  10        2.10        4.71      2.28 o
  -3  -2  10        1.24        4.21      2.22 o
  -2  -2  10        5.94        4.51      1.17 o
  -1  -2  10        9.86        9.36      1.39 o
   0  -2  10       63.51       47.97      2.88 o
   1  -2  10        4.75        9.26      1.29 o
   2  -2  10      118.19      109.92      3.14 o
   3  -2  10        1.05        0.42      0.89 o
   4  -2  10       39.53       36.32      3.42 o
   5  -2  10        0.05        0.21      0.96 o
   6  -2  10        1.89        4.12      1.38 o
   7  -2  10        1.65        3.29      1.46 o
   8  -2  10        0.00       -0.31      1.23 o
   9  -2  10        0.94        0.82      1.37 o
  10  -2  10        0.27       -0.45      1.86 o
  -6  -1  10        0.58        8.89      3.08 o
  -5  -1  10        5.21       11.09      2.61 o
  -4  -1  10       11.46       13.38      2.11 o
  -3  -1  10        0.00        1.44      1.01 o
  -2  -1  10        2.41        1.39      1.04 o
  -1  -1  10       64.47       68.07      2.81 o
   0  -1  10        3.62        2.39      1.51 o
   1  -1  10        4.50        3.99      0.98 o
   2  -1  10       11.96       11.16      1.37 o
   3  -1  10       31.56       31.29      1.86 o
   4  -1  10        1.98        3.34      1.19 o
   5  -1  10       27.50       32.92      2.36 o
   6  -1  10        6.02        4.07      1.21 o
   7  -1  10       15.83       17.26      2.67 o
   8  -1  10        1.58        0.52      1.15 o
   9  -1  10        7.50        5.80      1.61 o
  10  -1  10        0.11       -1.90      1.38 o
  -6   0  10        3.61       10.98      1.95 o
  -5   0  10        5.83        5.87      1.35 o
  -4   0  10        2.67        2.61      1.17 o
  -3   0  10        7.11        6.17      1.55 o
  -2   0  10       37.55       36.21      3.27 o
  -1   0  10       31.63       40.22      2.53 o
   0   0  10        6.99        5.48      1.29 o
   1   0  10       24.60       24.56      1.57 o
   2   0  10       29.13       28.01      1.90 o
   3   0  10       14.66       17.85      1.51 o
   4   0  10        4.16        2.13      0.93 o
   5   0  10       92.65       90.37      3.15 o
   6   0  10        0.42        2.04      1.21 o
   7   0  10        6.77        4.70      1.32 o
   8   0  10        3.91        5.65      1.49 o
   9   0  10        0.23        0.98      1.25 o
  10   0  10        0.00       -1.66      1.80 o
  -6   1  10        3.29        9.22      1.82 o
  -5   1  10        3.21        6.51      2.15 o
  -4   1  10       12.85       14.43      2.56 o
  -3   1  10        0.43       -0.09      1.06 o
  -2   1  10        4.04        4.64      1.90 o
  -1   1  10        0.20       -0.29      0.84 o
   0   1  10       35.00       35.91      1.72 o
   1   1  10       52.99       53.63      1.91 o
   2   1  10       37.97       42.31      1.58 o
   3   1  10      513.05      521.15      5.27 o
   4   1  10       40.43       45.54      1.64 o
   5   1  10       72.55       71.40      2.71 o
   6   1  10      120.97      129.63      3.89 o
   7   1  10       34.64       34.01      2.34 o
   8   1  10        0.71        0.66      0.93 o
   9   1  10        5.32        3.85      2.12 o
  10   1  10        0.10       -1.70      1.64 o
  -6   2  10        0.31        9.30      1.63 o
  -5   2  10        0.09        4.00      1.62 o
  -4   2  10        4.29        6.09      1.61 o
  -3   2  10        0.54        1.01      1.09 o
  -2   2  10        1.84        2.42      1.19 o
  -1   2  10      176.44      177.55      3.79 o
   0   2  10        4.14        4.39      1.00 o
   1   2  10      664.83      648.46      6.71 o
   2   2  10       12.52       12.73      1.27 o
   3   2  10      244.25      267.37      3.72 o
   4   2  10        9.82        9.76      1.02 o
   5   2  10      107.34      108.40      2.69 o
   6   2  10        1.09        1.37      0.83 o
   7   2  10       18.90       19.30      1.79 o
   8   2  10        1.09        1.63      1.04 o
   9   2  10        2.75        1.92      1.89 o
  10   2  10        1.39        1.67      1.92 o
  11   2  10        0.10       -1.77      1.45 o
  -6   3  10        0.01        3.90      1.91 o
  -5   3  10        0.01        3.79      1.29 o
  -4   3  10        0.84        1.44      1.15 o
  -3   3  10        4.65        5.34      1.40 o
  -2   3  10        0.29       -0.77      0.76 o
  -1   3  10       24.33       27.73      2.33 o
   0   3  10       25.90       22.54      1.75 o
   1   3  10      231.23      225.09      5.32 o
   2   3  10       31.92       32.79      1.81 o
   3   3  10       49.28       44.63      2.03 o
   4   3  10       18.88       19.28      1.47 o
   5   3  10        2.52        2.02      0.67 o
   6   3  10        0.06       -0.11      0.75 o
   7   3  10        0.04        0.16      0.62 o
   8   3  10        5.05        5.56      1.13 o
   9   3  10        1.57        2.65      1.39 o
  10   3  10        1.46        2.53      2.44 o
  11   3  10        0.00        0.10      1.73 o
  -5   4  10        3.97        6.10      2.09 o
  -4   4  10        0.03        0.26      1.10 o
  -3   4  10        7.70        4.99      1.26 o
  -2   4  10        4.10        4.87      1.15 o
  -1   4  10      217.86      228.40      4.55 o
   0   4  10       80.53       81.28      2.69 o
   1   4  10      180.35      180.07      3.59 o
   2   4  10       26.92       31.19      1.87 o
   3   4  10       12.41       12.99      1.29 o
   4   4  10        8.38        7.16      0.93 o
   5   4  10        0.11        0.22      0.63 o
   6   4  10       12.28       13.49      1.35 o
   7   4  10       10.35        8.61      1.15 o
   8   4  10        0.31        0.54      0.79 o
   9   4  10        8.30        8.12      1.83 o
  10   4  10        3.31        2.60      2.43 o
  11   4  10        0.51        3.42      2.13 o
  -5   5  10        0.75        2.60      2.36 o
  -4   5  10        2.42        3.89      1.66 o
  -3   5  10       38.75       42.40      3.08 o
  -2   5  10        8.31        6.61      1.32 o
  -1   5  10       62.35       57.52      2.53 o
   0   5  10       11.26       13.18      1.54 o
   1   5  10       24.01       24.86      1.79 o
   2   5  10        8.85        8.21      1.17 o
   3   5  10        0.54       -0.27      0.58 o
   4   5  10       41.41       35.14      2.02 o
   5   5  10        4.02        1.92      0.80 o
   6   5  10      148.39      144.22      3.85 o
   7   5  10        0.69        1.07      0.71 o
   8   5  10       10.75       11.48      1.48 o
   9   5  10        0.07        1.09      1.03 o
  10   5  10        0.01        1.45      1.24 o
  11   5  10        0.00        3.26      2.05 o
  -5   6  10        4.95        4.75      1.93 o
  -4   6  10        0.18        1.29      1.15 o
  -3   6  10        2.51        2.04      1.43 o
  -2   6  10        1.71        2.92      1.38 o
  -1   6  10        0.73       -1.40      0.73 o
   0   6  10       37.40       35.31      2.24 o
   1   6  10       35.00       34.25      2.27 o
   2   6  10       19.27       17.40      1.54 o
   3   6  10       23.37       19.45      1.59 o
   4   6  10       84.82       79.81      2.47 o
   5   6  10        1.82       -0.47      0.75 o
   6   6  10        4.47        4.67      0.96 o
   7   6  10        6.36        7.07      1.33 o
   8   6  10        0.09        1.27      0.96 o
   9   6  10        0.33        0.59      1.07 o
  10   6  10        1.79        3.05      2.16 o
  11   6  10        0.17       -0.04      1.36 o
  -4   7  10        3.48        3.48      1.67 o
  -3   7  10       13.47       10.80      1.66 o
  -2   7  10        6.14        6.30      1.29 o
  -1   7  10        1.43        1.67      0.95 o
   0   7  10        6.88        5.13      1.17 o
   1   7  10        4.68        4.54      1.03 o
   2   7  10       29.89       34.99      2.10 o
   3   7  10        3.12        4.00      0.94 o
   4   7  10        4.55        4.51      1.01 o
   5   7  10       14.63       19.98      1.95 o
   6   7  10        0.09       -0.10      0.71 o
   7   7  10        8.51        7.68      2.24 o
   8   7  10        0.09        0.94      1.21 o
   9   7  10        1.03        3.41      1.61 o
  10   7  10        0.14        0.15      0.95 o
  11   7  10        0.01        1.75      1.53 o
  -4   8  10        0.88        2.61      1.13 o
  -3   8  10        5.27        4.81      1.26 o
  -2   8  10        0.40        0.68      1.13 o
  -1   8  10        2.14        1.89      1.02 o
   0   8  10        7.94        8.34      1.42 o
   1   8  10        0.48       -0.26      0.74 o
   2   8  10        0.02        0.76      0.79 o
   3   8  10        0.38        0.61      0.76 o
   4   8  10       30.20       33.16      2.12 o
   5   8  10        4.14        3.56      0.92 o
   6   8  10        0.45        0.09      0.72 o
   7   8  10        5.58        3.98      1.59 o
   8   8  10        4.82        6.39      1.40 o
   9   8  10        0.00        1.17      1.00 o
  10   8  10        0.76       -0.56      0.92 o
  -3   9  10        0.04        0.34      0.98 o
  -2   9  10        2.44        2.43      1.16 o
  -1   9  10       12.16       14.75      1.98 o
   0   9  10        0.73        0.09      0.71 o
   1   9  10        1.17        1.06      0.80 o
   2   9  10       15.45       18.16      1.69 o
   3   9  10        9.63       10.05      1.37 o
   4   9  10       37.29       31.95      2.16 o
   5   9  10       24.09       25.28      2.69 o
   6   9  10        0.37        0.24      1.03 o
   7   9  10        0.29        1.99      1.17 o
   8   9  10        2.04        4.84      4.43 o
   9   9  10        0.20        4.30      1.99 o
  10   9  10        0.14        1.37      0.95 o
  -2  10  10        0.98       -0.18      0.84 o
  -1  10  10        3.99        3.44      0.95 o
   0  10  10        0.02       -0.24      1.04 o
   1  10  10        4.81        4.67      1.15 o
   2  10  10       19.77       16.52      1.68 o
   3  10  10        0.55        0.45      0.72 o
   4  10  10        0.21       -0.16      0.69 o
   5  10  10        0.00        0.14      0.61 o
   6  10  10        8.79        8.29      1.69 o
   7  10  10        2.76        4.35      3.81 o
   8  10  10        0.32        2.51      2.41 o
  -1  11  10        1.55       -0.37      0.79 o
   0  11  10        0.38        0.78      0.93 o
   1  11  10        0.21        1.26      0.86 o
   2  11  10        0.00       -0.12      0.55 o
   3  11  10        0.78        0.86      1.24 o
   4  11  10        0.62        0.44      0.61 o
   5  11  10       13.06       14.65      1.58 o
   6  11  10        5.80        5.11      1.19 o
   8  11  10        1.74        0.38      2.61 o
   9  11  10        1.15        4.94      3.25 o
   0  12  10        0.13       -0.37      0.96 o
   1  12  10        1.58        1.72      1.91 o
   2  12  10        5.25        6.15      1.57 o
   3  12  10        0.16        0.20      0.70 o
   4  12  10        1.88        3.66      1.03 o
   5  12  10        3.39        6.05      1.26 o
   6  12  10        2.52        1.90      1.03 o
   7  12  10        1.25       -0.33      2.72 o
   2  13  10        3.20        2.44      1.00 o
   3  13  10        0.86        2.27      0.83 o
   4  13  10        0.17       -0.82      0.92 o
   5  13  10        5.04        3.56      1.00 o
   6  13  10        1.21        5.75      1.74 o
  -2  -9  11        5.14        4.81      2.48 o
  -1  -9  11        4.15        5.08      2.40 o
   0  -9  11       11.97        9.88      2.02 o
   1  -9  11        0.36        2.19      1.15 o
   2  -9  11        0.22        1.56      1.08 o
   3  -9  11        2.02        2.68      1.16 o
  -3  -8  11        0.27        3.07      2.23 o
  -2  -8  11        3.60        5.78      2.76 o
  -1  -8  11        0.02        1.78      1.57 o
   0  -8  11        0.00        2.26      1.33 o
   1  -8  11        0.75        2.61      1.82 o
   2  -8  11        1.15        0.80      1.13 o
   3  -8  11        0.42       -0.09      1.44 o
   4  -8  11        0.04        0.63      1.30 o
   5  -8  11        0.56        1.49      1.11 o
  -4  -7  11        3.87        9.73      4.94 o
  -3  -7  11       14.37       15.57      2.73 o
  -2  -7  11        1.35        1.80      1.25 o
  -1  -7  11        5.16        6.09      1.64 o
   0  -7  11        1.06        2.17      1.12 o
   1  -7  11        0.80        0.77      1.08 o
   2  -7  11        1.25        0.89      1.08 o
   3  -7  11        2.71        3.83      1.43 o
   4  -7  11        0.71        0.51      1.04 o
   5  -7  11        0.06        1.27      1.32 o
   6  -7  11        1.73        2.20      1.30 o
  -4  -6  11       11.16       14.30      2.70 o
  -3  -6  11        1.23        4.56      2.65 o
  -2  -6  11        1.11        2.75      1.13 o
  -1  -6  11        0.04       -0.36      0.87 o
   0  -6  11        5.83        2.43      1.26 o
   1  -6  11        0.34        0.05      1.12 o
   2  -6  11       14.54       14.02      2.21 o
   3  -6  11       21.90       17.27      2.46 o
   4  -6  11        0.02        1.98      1.31 o
   5  -6  11        0.04       -0.51      1.12 o
   6  -6  11        0.47       -1.28      1.14 o
   7  -6  11        0.19        1.92      1.46 o
  -5  -5  11        2.04        6.67      2.81 o
  -4  -5  11        0.33        5.29      2.12 o
  -3  -5  11        0.00        1.28      1.30 o
  -2  -5  11        0.73        2.74      1.05 o
  -1  -5  11       10.36       12.45      1.91 o
   0  -5  11        0.12       -0.06      0.88 o
   1  -5  11        1.07       -0.15      0.86 o
   2  -5  11        1.12        0.64      2.18 o
   3  -5  11       70.18       63.77      3.52 o
   4  -5  11       25.71       21.42      3.69 o
   5  -5  11        0.35        0.63      1.10 o
   6  -5  11        2.55        0.36      1.21 o
   7  -5  11        0.25        0.62      1.34 o
   8  -5  11        0.00        1.92      1.44 o
  -5  -4  11        0.05        6.78      2.54 o
  -4  -4  11        0.11        3.03      2.03 o
  -3  -4  11        3.56        4.39      4.83 o
  -2  -4  11        7.41        8.89      1.47 o
  -1  -4  11        5.45        4.88      1.12 o
   0  -4  11       31.46       31.23      2.67 o
   1  -4  11        6.47        4.94      1.40 o
   2  -4  11       41.35       39.49      3.06 o
   3  -4  11       59.30       51.98      3.14 o
   4  -4  11        1.06        1.02      1.16 o
   5  -4  11        0.00        1.60      1.10 o
   6  -4  11        0.54        2.83      1.42 o
   7  -4  11        1.89        0.12      1.19 o
   8  -4  11        0.07        0.03      1.35 o
  -5  -3  11        0.15        4.01      2.25 o
  -4  -3  11        0.22        3.59      1.63 o
  -3  -3  11        0.54        2.47      1.65 o
  -2  -3  11        0.17        3.68      1.33 o
  -1  -3  11       24.11       30.13      4.47 o
   0  -3  11        9.23        8.85      1.45 o
   1  -3  11        3.84        3.54      1.64 o
   2  -3  11        0.53        0.62      0.87 o
   3  -3  11        5.31        5.10      1.42 o
   4  -3  11        0.42        1.97      1.16 o
   5  -3  11        0.58        1.61      1.14 o
   6  -3  11        3.85        5.27      1.58 o
   7  -3  11        0.88        1.91      1.36 o
   8  -3  11        0.18       -0.38      1.25 o
   9  -3  11        1.82        2.22      1.53 o
  -5  -2  11        0.14        5.12      2.02 o
  -4  -2  11        0.99        3.34      1.41 o
  -3  -2  11        0.05        0.48      2.43 o
  -2  -2  11       14.30       13.44      2.19 o
  -1  -2  11        0.07        3.12      1.25 o
   0  -2  11       16.44       15.51      1.84 o
   1  -2  11       14.05       15.04      2.00 o
   2  -2  11        4.48        5.43      1.30 o
   3  -2  11        0.65        0.07      0.81 o
   4  -2  11        1.86        0.90      1.27 o
   5  -2  11        4.18        5.41      1.73 o
   6  -2  11        1.60        2.04      1.23 o
   7  -2  11        0.05       -0.62      1.08 o
   8  -2  11        0.00       -0.94      1.33 o
   9  -2  11        2.83        4.65      1.61 o
  -5  -1  11        0.51       16.40      2.68 o
  -4  -1  11       19.61       26.97      3.78 o
  -3  -1  11        7.35        7.83      1.91 o
  -2  -1  11       15.33       12.03      2.14 o
  -1  -1  11        0.59        1.17      1.43 o
   0  -1  11       12.45       12.21      2.06 o
   1  -1  11        0.57        2.38      0.88 o
   2  -1  11        6.66        6.30      1.99 o
   3  -1  11       16.56       21.86      1.89 o
   4  -1  11       11.91       12.59      1.87 o
   5  -1  11        7.07        5.93      1.51 o
   6  -1  11        2.33        1.73      1.91 o
   7  -1  11        1.54        0.37      1.07 o
   8  -1  11        0.09        1.31      1.31 o
   9  -1  11        0.06        1.26      1.33 o
  10  -1  11        1.01        0.10      2.30 o
  -5   0  11        0.09        6.37      1.43 o
  -4   0  11        1.35        3.71      1.84 o
  -3   0  11        8.90       11.85      2.34 o
  -2   0  11        3.91        5.16      1.43 o
  -1   0  11       20.90       23.72      2.31 o
   0   0  11        9.25       11.56      2.09 o
   1   0  11        5.14        6.00      1.64 o
   2   0  11        7.62        7.52      1.26 o
   3   0  11        7.99        7.39      1.75 o
   4   0  11        4.15        5.80      1.25 o
   5   0  11       12.27       15.35      3.43 o
   6   0  11        1.50        3.52      1.09 o
   7   0  11        1.11        3.43      1.20 o
   8   0  11        0.46        0.25      1.10 o
   9   0  11        0.00        2.23      1.22 o
  10   0  11        0.03       -0.77      1.72 o
  -5   1  11        4.06        9.17      2.21 o
  -4   1  11       13.03       14.90      2.38 o
  -3   1  11        0.13        1.12      1.19 o
  -2   1  11       14.25       15.46      2.11 o
  -1   1  11       25.14       24.71      2.42 o
   0   1  11        2.79        2.31      1.20 o
   1   1  11       10.18       13.32      1.81 o
   2   1  11        7.02        9.51      2.78 o
   3   1  11       51.01       50.42      2.42 o
   4   1  11       36.99       34.13      2.36 o
   5   1  11        3.56        5.27      1.10 o
   6   1  11        0.51        1.24      1.49 o
   7   1  11        1.66        2.85      1.08 o
   8   1  11        0.02        0.88      1.01 o
   9   1  11        0.11       -0.26      1.27 o
  10   1  11        0.33       -0.46      1.66 o
  -5   2  11        0.01        2.95      3.84 o
  -4   2  11        0.48        1.86      1.41 o
  -3   2  11        0.77        2.46      1.41 o
  -2   2  11        9.06       10.62      1.86 o
  -1   2  11       27.20       28.53      2.78 o
   0   2  11        4.57        3.66      0.93 o
   1   2  11       13.23       16.99      1.46 o
   2   2  11       70.85       62.63      2.18 o
   3   2  11        2.04        2.41      0.87 o
   4   2  11        3.24        1.50      0.70 o
   5   2  11        0.04       -0.47      0.72 o
   6   2  11        0.23        1.97      0.91 o
   7   2  11        0.21        1.74      0.96 o
   8   2  11        0.03        1.45      1.07 o
   9   2  11        0.07        1.59      2.45 o
  10   2  11        0.06       -0.35      1.62 o
  -5   3  11        5.31       14.28      2.09 o
  -4   3  11        4.84        7.03      2.86 o
  -3   3  11        0.09       -0.23      1.21 o
  -2   3  11       19.70       18.24      2.08 o
  -1   3  11      123.98      120.21      3.65 o
   0   3  11        9.68       10.99      1.31 o
   1   3  11       29.56       32.32      2.30 o
   2   3  11        4.27        4.22      1.02 o
   3   3  11       68.11       67.70      4.80 o
   4   3  11       41.89       39.69      1.93 o
   5   3  11       38.57       39.13      1.69 o
   6   3  11       22.93       31.37      3.01 o
   7   3  11        0.81        1.99      1.42 o
   8   3  11        0.34        1.62      1.18 o
   9   3  11        4.52        3.95      4.12 o
  10   3  11        0.02        0.54      5.23 o
  -5   4  11        1.65        3.51      2.03 o
  -4   4  11        0.06        0.14      2.43 o
  -3   4  11        7.70        8.29      1.75 o
  -2   4  11        1.52        1.14      0.90 o
  -1   4  11        4.66        6.01      1.30 o
   0   4  11      121.37      125.84      3.29 o
   1   4  11        1.50        3.47      1.02 o
   2   4  11      180.31      180.10      3.70 o
   3   4  11        1.04        0.10      0.77 o
   4   4  11       32.51       35.31      2.23 o
   5   4  11       40.58       40.92      1.79 o
   6   4  11        4.09        3.02      1.39 o
   7   4  11        0.17        0.80      0.69 o
   8   4  11        6.83        9.09      2.82 o
   9   4  11        2.53        5.65      1.62 o
  10   4  11        0.37        1.94      2.71 o
  -4   5  11        5.17        6.19      1.74 o
  -3   5  11        6.34        5.05      1.58 o
  -2   5  11       36.21       31.12      2.38 o
  -1   5  11        4.11        3.70      1.08 o
   0   5  11        5.76        4.20      1.05 o
   1   5  11        6.93        5.22      1.15 o
   2   5  11        0.54        2.41      0.93 o
   3   5  11        1.30        0.43      0.73 o
   4   5  11        4.71        4.58      1.01 o
   5   5  11        8.35        9.91      1.42 o
   6   5  11       96.56      105.92      2.95 o
   7   5  11       13.38       15.22      1.78 o
   8   5  11        0.63        2.61      1.61 o
   9   5  11        6.90       10.83      1.96 o
  10   5  11        0.52        1.92      1.76 o
  -4   6  11        9.15        8.52      2.56 o
  -3   6  11        0.01        1.51      1.32 o
  -2   6  11        5.45        5.98      1.36 o
  -1   6  11        0.00        0.55      0.93 o
   0   6  11        4.37        3.83      1.12 o
   1   6  11        0.22       -0.28      0.78 o
   2   6  11       18.17       16.52      1.63 o
   3   6  11        6.13        3.53      0.97 o
   4   6  11        9.76        5.78      1.08 o
   5   6  11       61.36       57.74      2.40 o
   6   6  11       14.19       15.47      2.03 o
   7   6  11        0.01        0.27      0.69 o
   8   6  11        0.76        1.06      1.17 o
   9   6  11        1.51        3.63      1.14 o
  10   6  11        0.01        4.90      3.29 o
  -3   7  11        0.02       -0.18      1.03 o
  -2   7  11       11.26       10.76      1.62 o
  -1   7  11        0.13       -0.77      0.87 o
   0   7  11        0.04        0.16      0.86 o
   1   7  11        5.46        4.41      1.14 o
   2   7  11        5.17        6.79      1.24 o
   3   7  11       14.08        9.92      1.34 o
   4   7  11       10.45       10.91      1.50 o
   5   7  11        2.52        1.30      0.83 o
   6   7  11       14.18        9.94      1.99 o
   7   7  11       21.37       16.86      2.33 o
   8   7  11        1.95       -0.08      0.98 o
   9   7  11        4.24        6.11      3.32 o
  10   7  11        0.18        0.63      1.49 o
  -3   8  11        0.21       -0.06      1.04 o
  -2   8  11        0.43       -0.69      1.16 o
  -1   8  11        1.05        1.04      1.00 o
   0   8  11        0.46       -0.03      0.90 o
   1   8  11       16.97       15.17      1.66 o
   2   8  11        3.16        3.38      0.95 o
   3   8  11       15.21       11.57      1.47 o
   4   8  11        1.35        1.34      0.88 o
   5   8  11       46.40       52.12      3.48 o
   6   8  11        0.84        0.94      0.94 o
   7   8  11        2.51        4.56      2.25 o
   8   8  11        0.03        2.43      2.09 o
   9   8  11        0.70        1.24      1.10 o
  10   8  11        0.01        0.02      1.10 o
  -2   9  11        1.21        1.96      1.08 o
  -1   9  11       15.51       15.40      1.89 o
   0   9  11        2.81        2.02      0.85 o
   1   9  11        6.21        4.50      1.17 o
   2   9  11        0.13        0.71      0.83 o
   3   9  11       14.91       13.36      1.59 o
   4   9  11        0.05        0.24      0.75 o
   5   9  11        0.88        0.82      0.80 o
   6   9  11        3.64        5.65      2.01 o
   7   9  11        3.36        1.32      1.06 o
   8   9  11        0.12        3.07      3.30 o
   9   9  11        1.55        0.55      2.36 o
  10   9  11        0.09        0.49      1.14 o
  -1  10  11        0.17       -1.03      0.89 o
   0  10  11        1.23        2.34      1.03 o
   1  10  11        0.53        0.68      0.82 o
   2  10  11        3.91        4.65      1.12 o
   3  10  11        2.41        2.05      0.84 o
   4  10  11        0.23       -0.27      0.82 o
   5  10  11        3.02        2.46      0.92 o
   6  10  11        0.17        2.06      1.58 o
   7  10  11        1.78        3.69      3.72 o
   8  10  11        0.19        1.60      3.37 o
   0  11  11        1.12        0.78      0.99 o
   1  11  11        2.21        2.67      1.36 o
   2  11  11        0.05        0.79      1.12 o
   3  11  11        0.41        1.44      0.86 o
   4  11  11        3.30        2.88      1.95 o
   5  11  11        0.85        1.60      0.85 o
   6  11  11        8.03       13.25      1.86 o
   7  11  11        0.08        2.50      1.32 o
   1  12  11        1.50        0.44      0.95 o
   2  12  11        6.63        7.84      1.33 o
   3  12  11        1.78        2.86      0.84 o
   4  12  11        0.36        0.13      0.68 o
   5  12  11        0.00        0.01      0.95 o
   6  12  11        0.93        0.35      0.83 o
   7  12  11        2.63        7.37      3.23 o
  -1  -8  12        0.06        2.13      1.27 o
   0  -8  12        0.29        1.52      1.18 o
   1  -8  12        0.09        2.90      1.37 o
   2  -8  12        0.44        2.36      1.24 o
   3  -8  12        0.75        1.43      1.60 o
  -3  -7  12        1.25        2.43      2.03 o
  -2  -7  12        2.95        5.02      2.37 o
  -1  -7  12        0.39        0.92      1.13 o
   0  -7  12        0.80        1.88      1.15 o
   1  -7  12        2.06        2.38      1.26 o
   2  -7  12        0.64        1.46      1.06 o
   3  -7  12        0.06        1.47      1.25 o
   4  -7  12        0.72        2.79      1.37 o
   5  -7  12        0.16        0.39      0.98 o
  -3  -6  12        6.77       19.15      3.56 o
  -2  -6  12        0.00        0.32      1.20 o
  -1  -6  12        4.43        4.84      1.74 o
   0  -6  12        0.41        0.30      0.96 o
   1  -6  12        0.00        0.95      1.02 o
   2  -6  12        0.51        0.72      1.07 o
   3  -6  12        0.83        0.55      1.02 o
   4  -6  12        0.99        1.84      1.29 o
   5  -6  12        0.60        1.61      1.41 o
   6  -6  12        0.35        1.62      1.41 o
  -4  -5  12        2.77       13.76      2.96 o
  -3  -5  12        0.99        7.73      2.29 o
  -2  -5  12        0.29        4.14      2.35 o
  -1  -5  12        4.73        1.60      1.14 o
   0  -5  12        3.60        1.98      1.17 o
   1  -5  12        0.07        1.77      1.16 o
   2  -5  12       14.15       10.25      1.90 o
   3  -5  12        7.49        6.56      1.60 o
   4  -5  12        2.81        3.84      1.52 o
   5  -5  12        0.38       -0.59      1.02 o
   6  -5  12        0.00        1.03      1.34 o
   7  -5  12        0.74        1.82      1.35 o
  -3  -4  12        0.57        4.22      3.85 o
  -2  -4  12        5.03       10.09      3.98 o
  -1  -4  12        2.40        4.33      2.29 o
   0  -4  12        0.09        1.71      1.07 o
   1  -4  12        7.76        7.71      1.70 o
   2  -4  12        2.55        4.60      1.36 o
   3  -4  12       11.28        8.70      1.81 o
   4  -4  12        6.42        4.27      2.49 o
   5  -4  12        0.05       -0.83      0.92 o
   6  -4  12        1.78        1.05      1.30 o
   7  -4  12        0.00        1.05      1.23 o
   8  -4  12        0.62       -0.73      1.52 o
  -4  -3  12        7.91       19.58      3.95 o
  -3  -3  12        1.98        3.50      2.36 o
  -2  -3  12        0.00        2.91      1.73 o
  -1  -3  12       20.47       25.56      4.75 o
   0  -3  12        7.84        8.88      1.64 o
   1  -3  12        2.52        1.92      1.12 o
   2  -3  12        0.01        0.28      0.89 o
   3  -3  12        2.75        1.87      1.09 o
   4  -3  12       15.42       11.88      2.00 o
   5  -3  12        0.19       -0.66      0.85 o
   6  -3  12        0.89        2.15      1.37 o
   7  -3  12        0.47        0.46      1.28 o
   8  -3  12        0.01       -0.54      1.14 o
  -4  -2  12        1.36        6.29      2.09 o
  -3  -2  12        0.09        2.50      2.13 o
  -2  -2  12       11.83       11.37      2.04 o
  -1  -2  12        3.37        5.44      3.49 o
   0  -2  12        7.70        6.14      2.07 o
   1  -2  12       18.68       21.42      7.90 o
   2  -2  12        3.47        1.34      0.95 o
   3  -2  12        1.14        1.22      1.01 o
   4  -2  12        7.60        3.80      1.28 o
   5  -2  12        2.06        2.48      1.42 o
   6  -2  12        4.56        3.92      2.41 o
   7  -2  12        0.62        2.17      1.27 o
   8  -2  12        0.42        0.93      1.28 o
   9  -2  12        1.60        1.84      1.52 o
  -4  -1  12        0.40        6.65      5.67 o
  -3  -1  12        1.00        5.65      4.06 o
  -2  -1  12        0.01        1.50      1.18 o
  -1  -1  12        2.76        5.16      3.98 o
   0  -1  12        1.37        2.59      1.38 o
   1  -1  12       13.57       14.54      3.41 o
   2  -1  12        0.01        0.58      0.78 o
   3  -1  12        5.02        6.19      1.43 o
   4  -1  12        4.67        2.59      1.37 o
   5  -1  12        1.92        0.30      0.93 o
   6  -1  12        2.51        2.14      1.25 o
   7  -1  12        1.12        0.43      1.04 o
   8  -1  12        0.73        1.40      2.27 o
   9  -1  12        0.00        2.21      1.46 o
  -4   0  12        0.92        3.76      3.57 o
  -3   0  12        0.48        3.25      2.14 o
  -2   0  12        0.34        2.13      1.96 o
  -1   0  12        3.91        4.91      1.68 o
   0   0  12        0.55        0.63      1.96 o
   1   0  12        0.57        0.00      1.05 o
   2   0  12       17.87       18.16      2.51 o
   3   0  12        8.65        5.38      1.26 o
   4   0  12        7.84        8.85      1.72 o
   5   0  12        0.52        1.65      1.22 o
   6   0  12        5.64        6.76      1.63 o
   7   0  12        2.44        4.61      1.43 o
   8   0  12        1.00        0.70      1.34 o
   9   0  12        0.31        0.61      1.22 o
  -4   1  12        0.02        4.87      4.43 o
  -3   1  12        0.07        2.17      1.40 o
  -2   1  12        4.08       10.05      1.93 o
  -1   1  12        2.96        2.90      1.43 o
   0   1  12        0.69       -0.48      1.21 o
   1   1  12        4.96        4.67      2.78 o
   2   1  12       26.25       27.57      3.04 o
   3   1  12       11.07       10.12      2.11 o
   4   1  12       20.75       23.45      2.16 o
   5   1  12        8.88        8.36      1.74 o
   6   1  12        1.36        2.64      1.47 o
   7   1  12        0.58        1.92      1.99 o
   8   1  12        0.36        1.94      2.41 o
   9   1  12        1.72        3.60      1.38 o
  10   1  12        1.13       -1.08      1.70 o
  -4   2  12        0.40        5.89      2.95 o
  -3   2  12        1.38        4.37      2.37 o
  -2   2  12        1.49        1.39      1.35 o
  -1   2  12        7.02        7.23      1.82 o
   0   2  12        4.59        5.15      1.57 o
   1   2  12        6.26        4.93      1.56 o
   2   2  12       13.33       17.72      2.67 o
   3   2  12        8.44        8.29      2.07 o
   4   2  12        3.26        4.97      1.44 o
   5   2  12        6.02        6.30      1.76 o
   6   2  12        8.48       12.17      2.64 o
   7   2  12        3.03        3.55      2.19 o
   8   2  12        1.82        2.63      1.65 o
   9   2  12        0.20        0.49      2.03 o
  10   2  12        0.06        0.73      3.45 o
  -4   3  12        0.38        2.70      1.97 o
  -3   3  12        0.27        2.23      1.71 o
  -2   3  12        0.78       -0.39      1.23 o
  -1   3  12        8.07        8.68      1.86 o
   0   3  12       87.29       81.03      3.70 o
   1   3  12        0.57        0.07      1.07 o
   2   3  12        0.75        0.27      0.70 o
   3   3  12       11.66       10.69      1.42 o
   4   3  12        0.40       -0.39      0.83 o
   5   3  12        9.04       12.70      1.94 o
   6   3  12        2.10        4.09      1.10 o
   7   3  12        1.29        2.73      2.46 o
   8   3  12        0.51        2.53      2.18 o
   9   3  12        1.22        3.29      2.45 o
  10   3  12        0.89        0.36      3.58 o
  -4   4  12        3.60        6.70      2.22 o
  -3   4  12       11.05       12.10      2.19 o
  -2   4  12        8.58        9.97      2.11 o
  -1   4  12        4.59        3.90      1.43 o
   0   4  12        6.55        4.66      1.18 o
   1   4  12        1.16        0.06      0.75 o
   2   4  12        7.38        7.05      1.21 o
   3   4  12        3.54        5.60      1.15 o
   4   4  12        0.12        0.51      0.82 o
   5   4  12        1.64        2.79      1.12 o
   6   4  12        0.17        2.31      1.13 o
   7   4  12       13.68       15.17      2.56 o
   8   4  12        0.75        2.49      2.27 o
   9   4  12        0.07        1.08      2.19 o
  10   4  12        0.32        1.80      4.96 o
  -3   5  12        1.93        3.02      1.46 o
  -2   5  12        0.68       -0.33      1.18 o
  -1   5  12        5.27        3.81      1.32 o
   0   5  12       30.41       24.95      2.02 o
   1   5  12        3.21        2.84      1.04 o
   2   5  12        0.02       -0.61      0.74 o
   3   5  12        4.40        3.37      0.95 o
   4   5  12        1.36        0.33      1.07 o
   5   5  12        7.93        9.48      1.38 o
   6   5  12       12.56       12.01      1.48 o
   7   5  12       19.37       21.57      2.65 o
   8   5  12        1.86        5.51      3.51 o
   9   5  12        0.09        3.63      2.69 o
  10   5  12        0.14        3.79      5.00 o
  -3   6  12        0.33        3.38      1.51 o
  -2   6  12        4.24        5.93      1.43 o
  -1   6  12        9.27        9.79      1.62 o
   0   6  12        0.57        0.59      0.87 o
   1   6  12        0.01       -0.10      0.97 o
   2   6  12        1.74        0.45      0.83 o
   3   6  12        7.23        5.36      1.17 o
   4   6  12        8.61        8.60      1.41 o
   5   6  12       10.19        7.67      1.31 o
   6   6  12        4.65        4.17      1.29 o
   7   6  12       12.17       12.68      1.75 o
   8   6  12        0.28        2.15      2.84 o
  -2   7  12        0.43        1.62      1.14 o
  -1   7  12        0.93        0.04      0.95 o
   0   7  12        0.19       -0.37      0.88 o
   1   7  12        2.33        1.18      0.98 o
   2   7  12       13.42       13.93      1.64 o
   3   7  12       10.49       10.76      1.44 o
   4   7  12        4.02        4.80      1.15 o
   5   7  12        0.95       -0.12      0.89 o
   6   7  12       12.85       14.85      1.60 o
   7   7  12       22.06       23.96      3.00 o
   8   7  12        4.77        5.82      3.00 o
   9   7  12        0.30        0.96      1.55 o
  10   7  12        0.25        1.57      2.07 o
  -2   8  12        1.54        0.14      1.49 o
  -1   8  12        1.63        1.71      1.12 o
   0   8  12        1.76        2.48      1.11 o
   1   8  12        0.15       -0.72      0.79 o
   2   8  12        0.24       -0.33      0.84 o
   3   8  12        9.25        6.22      1.22 o
   4   8  12        1.24        0.58      0.84 o
   5   8  12        3.73        3.70      1.12 o
   6   8  12        1.36        1.46      1.43 o
   7   8  12        0.03        0.82      2.81 o
   8   8  12        0.57        5.24      4.34 o
  -1   9  12        0.00       -1.85      1.09 o
   0   9  12        0.30       -0.01      0.93 o
   1   9  12        0.91        1.06      0.95 o
   2   9  12        1.68        2.55      1.06 o
   3   9  12        0.73        0.44      0.79 o
   4   9  12        2.30        3.33      1.04 o
   5   9  12        0.54        1.57      1.25 o
   6   9  12        0.78        0.41      0.82 o
   7   9  12        0.03        1.52      1.45 o
   8   9  12        4.21        3.04      1.55 o
   9   9  12        0.07       -2.37      2.65 o
   0  10  12        0.05        0.88      1.62 o
   1  10  12        0.28        1.91      1.02 o
   2  10  12        0.52       -0.60      0.78 o
   3  10  12        0.00        0.02      0.84 o
   4  10  12        0.08        1.18      0.98 o
   5  10  12        0.76        1.93      1.04 o
   6  10  12        5.19        6.42      2.14 o
   7  10  12        1.83        5.01      2.57 o
   8  10  12        1.20        1.26      1.35 o
   1  11  12        0.41        1.03      0.86 o
   2  11  12        0.11        1.04      1.13 o
   3  11  12        0.00        1.23      1.40 o
   4  11  12        0.97        1.48      1.44 o
   5  11  12        1.47        1.65      1.01 o
   6  11  12        1.06        7.22      3.12 o
   7  11  12        0.81        2.20      1.09 o
   3  12  12        1.68        3.29      1.80 o
   4  12  12        0.63        1.40      1.22 o
   5  12  12        0.48       -1.21      1.86 o
   6  12  12        2.81        4.35      1.29 o
   0  -7  13        0.12        0.83      1.06 o
   1  -7  13        0.01        1.44      1.10 o
   2  -7  13        0.12        2.15      1.07 o
   3  -7  13        3.35        1.63      1.35 o
  -2  -6  13        0.62        3.96      2.23 o
  -1  -6  13        0.19        1.41      2.25 o
   0  -6  13        1.49        1.61      1.17 o
   1  -6  13        0.00        2.41      1.18 o
   2  -6  13        5.36        5.85      1.61 o
   3  -6  13        0.51        0.45      1.02 o
   4  -6  13        0.45        1.59      2.55 o
   5  -6  13        3.83        7.04      2.28 o
  -2  -5  13        0.17        0.82      2.09 o
  -1  -5  13        0.40        1.77      1.93 o
   0  -5  13        0.33        3.08      1.35 o
   1  -5  13        0.24        1.57      1.10 o
   2  -5  13        1.22        2.74      1.23 o
   3  -5  13        0.00       -0.06      1.44 o
   4  -5  13        0.47        3.82      1.56 o
   5  -5  13        0.03        1.48      1.30 o
   6  -5  13        0.08        1.76      1.42 o
  -2  -4  13        0.00        8.24      7.07 o
  -1  -4  13        0.00        1.53      1.77 o
   0  -4  13        2.68        2.47      1.21 o
   1  -4  13        2.48        2.58      1.18 o
   2  -4  13        0.76        0.95      1.07 o
   3  -4  13        2.92        2.56      1.56 o
   4  -4  13        0.63        1.01      1.04 o
   5  -4  13        0.01        1.51      1.47 o
   6  -4  13        0.94        3.39      1.54 o
   7  -4  13        0.31        1.40      1.40 o
  -3  -3  13        5.18       10.02      8.31 o
  -2  -3  13        0.79        0.95      1.84 o
  -1  -3  13        0.37        6.04      5.58 o
   0  -3  13       18.79       30.83      3.23 o
   1  -3  13        5.17        2.09      1.13 o
   2  -3  13        0.01        1.23      1.00 o
   3  -3  13       12.97       11.53      2.00 o
   4  -3  13        3.52        3.04      1.39 o
   5  -3  13        5.56        4.73      1.62 o
   6  -3  13        0.53        1.65      1.77 o
   7  -3  13        1.25        3.81      1.57 o
  -3  -2  13        1.10        8.17      4.90 o
  -2  -2  13        0.03        2.11      2.08 o
  -1  -2  13        4.51        5.05      3.76 o
   0  -2  13        8.64       15.89      4.09 o
   1  -2  13        0.99        3.01      3.52 o
   2  -2  13        0.14        0.95      1.39 o
   3  -2  13        2.37        5.14      1.47 o
   4  -2  13        0.66        1.40      1.07 o
   5  -2  13        2.54        4.90      1.52 o
   6  -2  13        2.62        4.68      1.61 o
   7  -2  13        4.62        4.26      1.58 o
   8  -2  13        1.00        3.01      1.44 o
  -3  -1  13        6.23        9.45      3.89 o
  -2  -1  13        0.30        0.37      1.92 o
  -1  -1  13        7.78        8.69      1.82 o
   0  -1  13        0.91        2.47      1.25 o
   1  -1  13        0.24        2.59      2.61 o
   2  -1  13        3.01        4.62      2.51 o
   3  -1  13        0.23        1.37      0.97 o
   4  -1  13        9.89        9.41      2.81 o
   5  -1  13        3.21        2.80      1.74 o
   6  -1  13        0.01        1.66      1.99 o
   7  -1  13        1.10        0.69      1.91 o
   8  -1  13        0.85        1.45      1.28 o
  -4   0  13        0.22        1.14      2.42 o
  -3   0  13        8.89       12.98      5.38 o
  -2   0  13        0.47       -0.06      1.77 o
  -1   0  13        2.40        5.09      1.76 o
   0   0  13        0.42        1.33      1.31 o
   1   0  13       26.54       29.97      3.34 o
   2   0  13        2.21        1.88      1.32 o
   3   0  13       27.77       26.17      2.99 o
   4   0  13        2.96        3.05      1.28 o
   5   0  13        1.64        1.55      2.11 o
   6   0  13        2.56        0.71      1.20 o
   7   0  13        3.02        2.90      1.42 o
   8   0  13        0.07       -2.76      1.84 o
   9   0  13        0.00       -0.41      1.35 o
  -3   1  13        2.14        5.15      1.64 o
  -2   1  13        2.26        3.38      1.66 o
  -1   1  13       20.43       22.61      7.08 o
   0   1  13       66.12       69.75      4.30 o
   1   1  13        0.22        2.89      1.61 o
   2   1  13       14.12       12.70      2.35 o
   3   1  13        0.10        0.01      1.25 o
   4   1  13        9.69       12.31      2.33 o
   5   1  13        0.04        1.04      1.05 o
   6   1  13        0.00       -0.06      1.03 o
   7   1  13        0.08        2.04      1.34 o
   8   1  13        0.12        1.24      1.31 o
   9   1  13        1.67        2.63      1.76 o
  -3   2  13        0.84        6.15      2.99 o
  -2   2  13        7.91        9.38      2.91 o
  -1   2  13        0.00        0.84      1.59 o
   0   2  13        0.08        0.79      1.38 o
   1   2  13        4.14        2.25      2.61 o
   2   2  13        7.41        7.54      2.04 o
   3   2  13        5.31        4.51      2.33 o
   4   2  13        0.23        1.74      1.36 o
   5   2  13        4.31        5.01      2.34 o
   6   2  13        3.09        3.30      1.34 o
   7   2  13        0.26        0.67      1.21 o
   8   2  13        0.64        1.87      1.28 o
   9   2  13        1.33       -0.18      2.26 o
  -3   3  13        2.05        6.79      2.22 o
  -2   3  13        0.79        0.60      1.78 o
  -1   3  13        2.38        1.45      1.51 o
   0   3  13        7.25        8.93      2.08 o
   1   3  13        3.37        2.17      1.49 o
   2   3  13        0.45        0.29      1.22 o
   3   3  13        3.43       -0.55      1.31 o
   4   3  13        0.00        1.14      1.46 o
   5   3  13        0.10        0.02      2.10 o
   6   3  13        4.98       23.47      3.36 o
   7   3  13        6.14        3.87      1.51 o
   8   3  13        0.53        2.28      2.44 o
   9   3  13        0.23        3.56      4.51 o
  -3   4  13        1.03        3.15      2.10 o
  -2   4  13       12.69       15.43      2.55 o
  -1   4  13        4.90        3.10      1.69 o
   0   4  13        5.86        2.02      1.75 o
   1   4  13        2.75        2.90      1.61 o
   2   4  13        0.22        0.18      0.77 o
   3   4  13        0.67        0.97      0.86 o
   4   4  13        0.64        0.91      0.82 o
   5   4  13        0.16        1.16      2.13 o
   6   4  13        2.02        6.72      1.74 o
   7   4  13       17.41       33.45      6.67 o
   8   4  13        0.01       -1.14      1.45 o
   9   4  13        4.37        8.40      5.42 o
  -2   5  13        0.74        3.45      1.62 o
  -1   5  13        0.20        1.68      1.49 o
   0   5  13        0.69        1.22      0.97 o
   1   5  13        0.20        0.32      0.95 o
   2   5  13        2.69        2.46      0.96 o
   3   5  13        0.98        2.19      0.98 o
   4   5  13        2.80        3.26      1.23 o
   5   5  13        5.58        7.28      1.58 o
   6   5  13        0.09        1.67      0.92 o
   7   5  13        0.21        2.15      2.28 o
   8   5  13        0.68       28.73      3.81 o
   9   5  13        0.41        6.84      5.85 o
  -2   6  13        2.63        1.95      2.43 o
  -1   6  13        2.38        2.21      1.27 o
   0   6  13        0.82        0.61      1.00 o
   1   6  13        0.35        0.48      0.96 o
   2   6  13        0.41       -0.59      0.82 o
   3   6  13        2.29        2.30      1.03 o
   4   6  13        0.41        0.49      1.13 o
   5   6  13        0.95        0.74      0.89 o
   6   6  13        0.81        1.91      1.54 o
   7   6  13        4.90        7.71      1.59 o
   9   6  13        0.43       34.86      3.87 o
  -1   7  13        2.21        1.91      1.68 o
   0   7  13        8.36        5.14      1.25 o
   1   7  13        0.79        0.37      1.00 o
   2   7  13        1.07        1.16      1.05 o
   3   7  13        2.00        0.73      0.92 o
   4   7  13        0.00        0.66      0.90 o
   5   7  13        7.13        7.23      1.36 o
   6   7  13        5.21        6.10      1.88 o
   7   7  13        0.23        1.72      1.91 o
   8   7  13        0.44        1.09      1.80 o
   9   7  13        0.23       42.11      3.39 o
  -1   8  13        1.10        1.83      2.62 o
   0   8  13        1.57        1.66      1.04 o
   1   8  13        0.29        0.56      0.81 o
   2   8  13        0.00        0.17      0.88 o
   3   8  13       11.71       11.70      1.59 o
   4   8  13        1.25        0.28      0.93 o
   5   8  13        1.02        0.82      1.40 o
   6   8  13        0.14        1.22      0.97 o
   7   8  13        2.17        5.41      3.05 o
   8   8  13        1.13        1.92      1.86 o
   0   9  13        2.37        2.86      1.18 o
   1   9  13        0.40        1.12      1.29 o
   2   9  13        0.01        0.89      0.98 o
   3   9  13        0.59        1.18      0.87 o
   4   9  13        0.04       -0.01      0.86 o
   5   9  13        3.62        4.02      1.54 o
   6   9  13        2.34        3.97      1.81 o
   7   9  13        0.77        4.82      2.24 o
   1  10  13        0.88       -0.07      0.82 o
   2  10  13        0.00       -0.16      1.61 o
   3  10  13        0.00        0.16      1.01 o
   4  10  13        0.83       -0.73      0.93 o
   5  10  13        0.44        0.99      1.46 o
   6  10  13        1.85        2.50      1.33 o
   7  10  13        5.69        9.18      4.80 o
   3  11  13       11.15       15.97      3.30 o
   4  11  13        0.54        0.85      0.97 o
   5  11  13        3.81        2.77      1.28 o
   0  -5  14        3.44        4.07      2.31 o
   1  -5  14        0.36        1.69      1.13 o
   2  -5  14        1.63        3.39      1.35 o
   3  -5  14        0.17        2.78      1.30 o
   4  -5  14        5.51        4.82      1.56 o
  -1  -4  14        1.39        3.00      2.11 o
   0  -4  14        0.14        0.53      1.86 o
   1  -4  14        8.33        7.93      2.90 o
   2  -4  14        0.70        0.80      0.99 o
   3  -4  14        4.33        7.95      1.91 o
   4  -4  14        0.68        3.54      1.43 o
   5  -4  14        0.67        1.69      1.29 o
  -2  -3  14        0.42       -0.13      1.92 o
  -1  -3  14        0.39        1.48      2.13 o
   0  -3  14        0.52        1.71      1.89 o
   1  -3  14        3.05        5.04      2.36 o
   2  -3  14        0.32        1.94      2.18 o
   3  -3  14        4.16        3.64      1.60 o
   4  -3  14        0.19        0.82      1.07 o
   5  -3  14        0.37        0.72      1.34 o
   6  -3  14        0.01        0.43      1.11 o
  -2  -2  14        0.14        0.54      1.91 o
  -1  -2  14        2.13        2.99      2.38 o
   0  -2  14        0.18       -0.08      1.76 o
   1  -2  14        0.32        2.47      2.02 o
   2  -2  14        0.61        0.62      1.83 o
   3  -2  14        0.05        1.90      1.56 o
   4  -2  14        0.07        1.55      1.04 o
   5  -2  14        0.03       -0.13      1.02 o
   6  -2  14        0.81        3.00      1.48 o
   7  -2  14        0.51        0.06      1.12 o
  -2  -1  14        0.41        6.75      5.79 o
  -1  -1  14        6.41       14.00      6.54 o
   0  -1  14        2.67        7.69      2.20 o
   1  -1  14        3.09        3.50      4.25 o
   2  -1  14        7.23        9.49      2.88 o
   3  -1  14        1.20        0.46      1.83 o
   4  -1  14       10.50       15.38      2.36 o
   5  -1  14        0.09        1.79      1.28 o
   6  -1  14        6.33       10.43      2.09 o
   7  -1  14        2.34        5.17      2.50 o
  -2   0  14        0.77        6.02      3.61 o
  -1   0  14        0.80       -0.27      1.78 o
   0   0  14        0.69        5.30      2.57 o
   1   0  14        0.14        1.44      2.41 o
   2   0  14       18.60       27.56      3.26 o
   3   0  14        1.86        2.54      2.18 o
   4   0  14       17.95       19.81      4.04 o
   5   0  14        2.74        3.68      3.17 o
   6   0  14        1.08        2.10      1.33 o
   7   0  14        2.32        1.95      1.41 o
   8   0  14        0.81        1.21      1.39 o
  -2   1  14        0.12        3.29      2.29 o
  -1   1  14        6.83        9.91      2.92 o
   0   1  14       57.82       67.16      4.45 o
   1   1  14        2.36        3.99      1.74 o
   2   1  14       10.73       13.34      2.51 o
   3   1  14        1.68        2.16      1.53 o
   4   1  14        0.48        0.96      1.90 o
   5   1  14        2.80        3.70      2.23 o
   6   1  14        0.42        0.98      1.29 o
   7   1  14        1.38        1.10      1.29 o
   8   1  14        0.03        1.59      1.37 o
  -2   2  14        2.78        6.82      4.93 o
  -1   2  14        4.05        4.72      4.76 o
   0   2  14        1.29        0.79      1.81 o
   1   2  14        4.22        6.40      2.07 o
   2   2  14       13.39       15.17      2.82 o
   3   2  14        7.44        4.95      2.02 o
   4   2  14        1.93        2.45      1.77 o
   5   2  14        1.09        0.87      1.76 o
   6   2  14        3.41        3.21      2.11 o
   7   2  14        0.47        0.95      1.29 o
   8   2  14        0.53        0.96      1.68 o
  -2   3  14        1.10        1.80      3.35 o
  -1   3  14        1.41        3.85      2.11 o
   0   3  14       35.64       40.10      4.31 o
   1   3  14        4.14        4.87      2.09 o
   2   3  14        0.26       -0.02      1.39 o
   3   3  14        3.63        3.42      1.91 o
   4   3  14        0.27       -0.35      1.37 o
   5   3  14        0.12       -2.72      2.43 o
   6   3  14        4.39        3.99      2.34 o
   7   3  14       13.91        7.58      2.76 o
   8   3  14        0.85        1.18      1.33 o
   9   3  14        0.47       -0.62      2.20 o
  -2   4  14        0.44       -1.73      1.70 o
  -1   4  14        1.49        0.37      1.74 o
   0   4  14        0.01       -0.51      1.37 o
   1   4  14        0.03       -1.40      1.65 o
   2   4  14        0.03       -0.38      1.55 o
   3   4  14        3.45        4.27      2.21 o
   4   4  14        0.05        1.92      1.61 o
   5   4  14        0.60       -1.35      2.22 o
   6   4  14       12.71        6.38      2.87 o
   8   4  14        0.19        1.93      1.90 o
   9   4  14        1.09       -0.30      2.09 o
  -1   5  14        0.75        2.71      1.67 o
   0   5  14        0.43       -2.55      1.39 o
   1   5  14        0.80        0.25      1.91 o
   2   5  14        0.26       -1.79      1.45 o
   3   5  14        4.94        4.11      1.69 o
   4   5  14        1.89        4.07      2.30 o
   5   5  14        0.55        2.26      2.59 o
   6   5  14       12.86       17.37      3.01 o
   7   5  14       20.33       47.14      5.43 o
  -1   6  14        0.00       -2.95      1.47 o
   0   6  14        0.30       -0.79      1.33 o
   1   6  14        0.01       -1.30      1.31 o
   2   6  14        0.07       -0.27      1.04 o
   3   6  14        7.56        5.64      1.30 o
   4   6  14        0.46       -0.95      1.38 o
   5   6  14        5.54        5.52      1.91 o
   6   6  14        0.20        1.91      4.13 o
   7   6  14        0.22       -1.99      2.62 o
   8   6  14        0.16       36.16      3.95 o
   0   7  14        0.00        1.13      1.69 o
   1   7  14        0.29        0.95      1.08 o
   2   7  14        0.21        0.12      1.04 o
   3   7  14        0.05        0.61      1.03 o
   4   7  14        1.42        1.62      1.02 o
   5   7  14        0.69        2.28      1.05 o
   6   7  14        1.85        4.29      1.71 o
   7   7  14        0.18        1.30      1.34 o
   1   8  14        2.51        1.28      1.11 o
   2   8  14        0.10        1.17      1.03 o
   3   8  14        1.70        0.95      0.99 o
   4   8  14        3.95        3.99      1.31 o
   5   8  14        0.48        0.48      0.92 o
   6   8  14        0.21        2.15      1.99 o
   7   8  14        0.50        0.45      1.30 o
   8   8  14        0.92        3.78      3.35 o
   2   9  14        1.95        4.32      1.32 o
   3   9  14        0.11        1.11      1.30 o
   4   9  14        3.74        2.84      1.19 o
   5   9  14        0.04        1.24      1.40 o
   6   9  14        3.32        3.09      1.49 o
   4  10  14        2.06        1.69      1.30 o
   5  10  14        1.01        0.73      3.27 o
   2  -4  15        0.01        1.17      1.94 o
   0  -3  15        0.42        0.73      1.98 o
   1  -3  15        0.86        2.54      1.97 o
   2  -3  15        0.68        2.85      2.22 o
   3  -3  15        0.68       -0.86      1.55 o
   4  -3  15        0.52        1.65      1.23 o
   0  -2  15        3.97        6.22      2.84 o
   1  -2  15        0.02        0.66      1.99 o
   2  -2  15        3.08        0.39      1.99 o
   3  -2  15        1.15        2.82      2.20 o
   4  -2  15        2.21        2.24      2.03 o
   5  -2  15        2.04        4.03      1.59 o
   0  -1  15        0.74        0.35      1.92 o
   1  -1  15        8.34       14.62      4.02 o
   2  -1  15        0.05        1.04      1.94 o
   3  -1  15        6.51        7.63      2.88 o
   4  -1  15        2.19        0.83      1.66 o
   5  -1  15        0.17        1.08      1.75 o
   6  -1  15        0.52       -1.48      1.11 o
  -1   0  15        1.32        1.95      2.11 o
   0   0  15        0.92        9.14      6.41 o
   1   0  15        2.65        6.60      6.41 o
   2   0  15        0.86        0.62      1.76 o
   3   0  15        0.04        0.96      1.91 o
   4   0  15        0.17        0.44      1.59 o
   5   0  15        0.10        2.63      1.96 o
   6   0  15        0.06       -0.44      1.64 o
   7   0  15        0.21        1.11      1.36 o
  -1   1  15        1.87        7.80      5.35 o
   0   1  15        0.20        5.74      4.09 o
   1   1  15        1.83        3.50      5.59 o
   2   1  15        0.00        1.48      1.45 o
   3   1  15        2.65        2.82      2.27 o
   4   1  15        0.02       -0.35      1.79 o
   5   1  15        0.87       -0.80      1.60 o
   6   1  15        0.07        1.44      1.96 o
   7   1  15        2.66        1.82      1.96 o
  -1   2  15        0.28       -0.28      2.16 o
   0   2  15        4.51        5.23      1.99 o
   1   2  15        2.89        2.26      1.75 o
   2   2  15        0.64        6.27      2.82 o
   3   2  15        3.38        4.93      2.02 o
   4   2  15        1.42        1.13      1.98 o
   5   2  15        1.53        2.42      2.09 o
   6   2  15        0.50       -0.39      1.58 o
   7   2  15        0.09        0.19      1.81 o
   0   3  15        1.75        3.23      2.15 o
   1   3  15       18.94       17.30      3.07 o
   2   3  15        0.98        2.57      1.87 o
   3   3  15        3.53        3.90      2.03 o
   4   3  15        0.06       -0.20      1.60 o
   5   3  15        1.21        0.56      2.08 o
   6   3  15        0.82        0.63      1.79 o
   7   3  15        0.74        1.27      1.95 o
   0   4  15        0.20        1.96      2.81 o
   1   4  15        0.84        2.01      1.81 o
   2   4  15        0.84        2.28      1.79 o
   3   4  15        0.04        0.96      1.61 o
   4   4  15        0.00       -0.51      3.18 o
   5   4  15        2.38        1.46      3.11 o
   6   4  15        1.44       -0.18      1.90 o
   7   4  15        2.66        3.28      2.32 o
   0   5  15        1.58        0.29      2.31 o
   1   5  15        0.08        0.11      1.82 o
   2   5  15        0.41        1.06      1.92 o
   3   5  15        2.75        2.36      1.84 o
   4   5  15        2.43        0.20      1.83 o
   5   5  15        0.17        1.20      3.35 o
   6   5  15        1.14        0.39      1.71 o
   7   5  15        1.50        1.54      2.11 o
   1   6  15        0.20       -1.62      1.88 o
   2   6  15        1.56        1.64      1.70 o
   3   6  15        0.01       -0.20      2.22 o
   4   6  15        2.60        1.68      3.03 o
   5   6  15        3.88        1.46      2.01 o
   6   6  15        0.86        0.22      1.89 o
   2   7  15        1.18        3.47      2.31 o
   3   7  15        0.67        2.28      1.47 o
   4   7  15        0.45       -1.26      1.04 o
   5   7  15        1.72        0.45      1.65 o
   3   8  15        0.17       -1.48      1.25 o
   4   8  15        3.65        5.40      1.59 o
   5   8  15        0.30        1.99      1.85 o
   3  -1  16        5.37        6.30      2.84 o
   2   0  16        0.15        2.05      2.31 o
   3   0  16        0.00       -1.11      1.47 o
   4   0  16        0.18        1.71      2.06 o
   2   1  16        6.25       11.24      6.33 o
   3   1  16        2.30        3.07      2.45 o
   4   1  16        4.03        1.18      2.15 o
   5   1  16        0.25        1.67      2.03 o
   2   2  16        0.49        3.28      1.80 o
   3   2  16        0.32        0.29      2.05 o
   4   2  16        0.20        1.62      2.09 o
   5   2  16        0.32        1.44      1.85 o
   2   3  16        0.00        0.67      1.58 o
   3   3  16        1.12        2.17      1.81 o
   4   3  16        0.06        1.09      2.26 o
   5   3  16        0.12       -0.49      1.86 o
   6   3  16        0.34        1.07      2.06 o
   2   4  16        0.00        0.72      1.76 o
   3   4  16        0.12       -0.87      1.51 o
   4   4  16        0.18        0.93      2.83 o
   5   4  16        0.09       -1.26      1.99 o
   3   5  16        0.47        0.91      1.88 o
   4   5  16        3.35        5.19      2.27 o
   5   5  16        0.11        0.75      1.93 o
 
